# Supplementary material for: Metabolomic Analysis Reveals the Diversity of Defense Metabolites in Nine Cereal Crops
Source: Plants (Basel). 2025 Feb 19;14(4):629. doi: 10.3390/plants14040629 (PMC11859589; doi:10.3390/plants14040629)
Supplement: Supplementary file 1 [file plants-14-00629-s001.zip]

Archive with 3 entries (2 files):
- Supplemental information_Proofread/Supplemental Figure with captions.docx
- Supplemental information_Proofread/Supplemental Tables.xlsx
- Supplemental information_Proofread/
