# Supplementary material for: Metabolomic Analysis Reveals the Diversity of Defense Metabolites in Nine Cereal Crops
Source: Plants (Basel). 2025 Feb 19;14(4):629. doi: 10.3390/plants14040629 (PMC11859589; doi:10.3390/plants14040629)
Supplement: Supplementary file 1 [file plants-14-00629-s001.zip › Supplemental information_Proofread/Supplemental Tables.xlsx]

## Sheet: Table S1
Table S1. Information of 1,131 Annotated Metabolites in This Study.
ID	Precursor ion (Q1)	Product ion (Q3)	Retention Time (min)	Found m/z	Polarity	Ionization model	Name	Class	Cluster	Identification	KEGG ID	Fomular	Note	Adlay_1	Adlay_2	Adlay_3	Broomcorn millet_1	Broomcorn millet_2	Broomcorn millet_3	Common oat_1	Common oat_2	Common oat_3	Foxtail millet_1	Foxtail millet_2	Foxtail millet_3	Sorghum_1	Sorghum_2	Sorghum_3	Barley_1	Barley_2	Barley_3	Rice_1	Rice_2	Rice_3	Maize_1	Maize_2	Maize_3	Wheat_1	Wheat_2	Wheat_3
CL0172	74.05	46.2	1.39625	74.0594	Positive	[M+H]+	N,N-Dimethylformamide	Organic acids and derivatives	cluster Ⅵ	standard	C03134	C3H7NO	shared metabolite	339710	361010	357992	398933	279671	202015	1.98111e+07	1.79902e+07	1.99051e+07	574362	285071	651871	1.72115e+07	9.87316e+06	1.60634e+07	1.83085e+07	2.50084e+07	2.42882e+07	739795	1.17179e+06	776604	302505	226549	281402	307757	220860	373884
CL0152	86.1	69.2	1.16334	86.0956	Positive	[M+H]+	Piperidine	Alkaloids	cluster Ⅲ	putative	C01746	C5H11N	shared metabolite	2.62442e+06	2.69664e+06	2.51598e+06	8.32168e+06	1.0782e+07	6.89069e+06	3.65493e+06	3.66668e+06	4.13763e+06	1.58649e+06	916766	1.45227e+06	3.25398e+06	2.30778e+06	3.77876e+06	3.18373e+06	4.01369e+06	5.85841e+06	1.0192e+07	1.18426e+07	1.02052e+07	2.5956e+06	2.82104e+06	3.32219e+06	3.57253e+06	3.79837e+06	3.52338e+06
CL0019	89	72	0.633117	89.106	Positive	[M+H]+	Putrescine	Alkaloids	cluster Ⅲ	putative	C00134	C4H12N2	shared metabolite	88063.1	127349	42360.2	325029	467069	235363	1.53778e+06	955182	1.92483e+06	1.03735e+06	751420	1.1389e+06	1.02372e+06	790391	1.08371e+06	516453	731230	1.24436e+06	2.34074e+06	2.53231e+06	2.43947e+06	769012	2.29919e+06	1.22167e+06	64283.6	218011	178529
CL0049	90.1	44	0.78151	90.0538	Positive	[M+H]+	D-Alanine	Amino acids and derivatives	cluster Ⅲ	standard	C00133	C3H7NO2	shared metabolite	927840	968279	550847	3.83058e+06	3.55712e+06	3.4256e+06	1.05753e+06	940340	750561	1.19949e+06	741205	966465	2.67075e+06	2.10085e+06	1.93761e+06	1.56425e+06	1.35421e+06	1.52092e+06	3.43309e+06	3.56143e+06	4.53212e+06	1.14624e+06	1.03327e+06	1.42057e+06	1.10107e+06	1.16195e+06	579111
CL0115	98.9	80.9	0.891258	98.9834	Positive	[M+H]+	Phosphoric acid	Organic acids and derivatives	cluster Ⅷ	putative	C00009	H3O4P	shared metabolite	1.31308e+07	1.08559e+07	9.12989e+06	2.02712e+07	2.11861e+07	2.82696e+07	1.33651e+07	1.68591e+07	1.23833e+07	1.1563e+07	9.50435e+06	1.0789e+07	1.71087e+07	2.07289e+07	1.3396e+07	6.10267e+06	5.68812e+06	7.73351e+06	8.73538e+06	7.92607e+06	7.82573e+06	5.60608e+06	6.49553e+06	9.52463e+06	1.68559e+06	2.49015e+06	1.69522e+06
CL0165	101.022	55.017	1.20404	101.022	Positive	[M+H]+	Succinic anhydride	Organic acids and derivatives	cluster Ⅸ	putative	C19524	C4H4O3	shared metabolite	666653	894785	519293	753942	683575	959629	721511	646679	633746	426824	259985	420005	552475	481402	446088	511688	453278	214696	219156	128135	133640	936267	1.07959e+06	855743	471364	462972	513751
CL0050	102.05	56	0.662731	102.054	Positive	[M+H]+	1-Aminocyclopropanecarboxylic acid	Amino acids and derivatives	cluster Ⅱ	standard	C01234	C4H7NO2	shared metabolite	3.58481e+06	3.97036e+06	3.79456e+06	982844	588576	1.0011e+06	236941	290125	256571	376552	292734	239354	343637	322516	566153	265122	222163	284098	646296	653244	603146	281663	825220	506227	69938.3	128066	182677
CL1009	103.004	59.014	0.780928	103.003	Negative	[M-H]-	Tartronate semialdehyde	Organic acids and derivatives	cluster Ⅳ	putative	C01146	C3H4O4	shared metabolite	815411	869068	735245	1.57549e+06	1.87774e+06	1.34485e+06	604338	676430	742442	2.27955e+06	1.34831e+06	1.87846e+06	470862	444787	567219	265275	256337	361539	837499	1.19103e+06	670892	387388	480292	812144	1.32393e+06	926035	852558
CL0057	104.1	60.182	0.740515	104.106	Positive	[M+H]+	Choline	Alkaloids	cluster Ⅰ	standard	C03665	C5H14NO+	shared metabolite	1.49757e+06	2.39474e+06	2.27857e+06	1.82526e+06	2.24327e+06	1.90845e+06	943798	965942	959004	4.04065e+06	2.32702e+06	1.53824e+06	2.27307e+06	1.44643e+06	1.59631e+06	907200	807311	835468	1.68614e+06	3.07647e+06	1.97425e+06	5.1032e+06	3.61242e+06	4.87634e+06	1.16079e+06	960873	954275
CL0112	104.2	61	1.1194	104.08	Positive	[M+H]+	L-3-Aminoisobutyric acid	Amino acids and derivatives	cluster Ⅲ	putative	C03284	C4H9NO2	shared metabolite	296205	350622	265971	374466	372036	352322	385045	378395	386874	121670	80100.1	108972	667498	411309	439597	331105	463663	484932	960341	951083	863041	417566	432609	494941	380164	455747	340857
CL0035	106	60	0.802336	106.063	Positive	[M+H]+	L-Serine	Amino acids and derivatives	cluster Ⅲ	putative	C00065	C3H7NO3	shared metabolite	804799	648439	612102	1.0686e+06	1.0295e+06	995065	1.30697e+06	1.09026e+06	1.04053e+06	1.4555e+06	1.04292e+06	1.32226e+06	2.48355e+06	2.60961e+06	2.14551e+06	2.74201e+06	2.78549e+06	3.23898e+06	6.6412e+06	7.08918e+06	7.48189e+06	669535	630397	762278	2.02269e+06	2.27568e+06	2.0539e+06
CL1141	109	91	3.22225	109.028	Negative	[M-H]-	Catechol	Phenolic acids	cluster Ⅷ	standard	C00090	C6H6O2	shared metabolite	55807.5	64508.6	55284.3	125845	411105	13736	1849.03	9742.12	15286.6	47849.8	6023.54	11652.9	8820.58	42368.4	67202.2	22821	1398.09	2318.65	18645.3	6606.51	48252	69094.3	43311.3	81390.6	5622.22	4107.07	3239.15
CL0318	110.1	92.2	2.74127	110.034	Positive	[M+H]+	Hypotaurine	Organic acids and derivatives	cluster Ⅱ	putative	C00519	C2H7NO2S		1.26513e+06	1.43335e+06	1.45799e+06	0	0	0	30862.3	45939.3	838.379	0	0	0	0	0	0	0	0	0	0	0	0	369703	403420	530083	352866	468223	251520
CL1039	111.016	67	1.75879	111.008	Negative	[M-H]-	2–furanoic acid	Benzoic acids and derivatives	cluster Ⅸ	standard	C01546	C5H4O3		0	0	0	2.1238e+06	2.49931e+06	2.5278e+06	1.79217e+07	1.56183e+07	1.16908e+07	38980.5	38921.3	50809.6	2.97375e+07	2.88852e+07	3.77293e+07	0	0	0	33502.6	45051	96342.6	1.01098e+07	1.09629e+07	2.34146e+07	6.54712e+06	1.11816e+07	1.05662e+07
CL1078	111.044	69	2.38508	111.044	Negative	[M-H]-	Cyclohexane-1,3-dione	Others	cluster Ⅷ	putative	C01066	C6H8O2		0	0	0	58359.1	73378.3	62813.5	0	0	0	0	0	0	4007.15	3588.25	3659.92	0	0	0	0	0	0	61636.8	54054.7	64304.8	18815.7	23397.6	32452.5
CL0086	112	95	0.80133	112.049	Positive	[M+H]+	Cytosine	Nucleotide and derivates	cluster Ⅸ	putative	C00380	C4H5N3O	shared metabolite	2.8012e+06	1.24466e+06	1.42873e+06	2.44654e+06	3.40252e+06	1.11221e+06	686865	1.12616e+06	2.21291e+06	921334	842199	709754	2.06651e+06	2.45545e+06	4.7705e+06	1.4891e+06	740541	812807	1.70661e+06	2.31065e+06	1.80712e+06	1.45727e+06	1.5049e+06	1.27149e+06	1.07228e+06	872354	937601
CL0021	112.08	95	0.805001	112.084	Positive	[M+H]+	Histamine	Amino acids and derivatives	cluster Ⅸ	putative	C00388	C5H9N3	shared metabolite	1.75606e+06	772406	987859	1.4149e+06	1.93044e+06	530583	405639	552489	1.26671e+06	482085	537995	279576	1.09478e+06	742044	1.32666e+06	922795	367041	446193	1.02381e+06	1.48723e+06	1.02569e+06	991878	629322	466661	662245	501794	601385
CL0156	113.027	70	1.19094	113.033	Positive	[M+H]+	Uracil	Nucleotide and derivates	cluster Ⅶ	standard	C00106	C4H4N2O2	shared metabolite	596502	572639	530040	1.54761e+06	2.00625e+06	1.88061e+06	475999	467290	778100	979065	470372	472265	3.50118e+06	2.32981e+06	4.10179e+06	3.41465e+06	2.98323e+06	2.62693e+06	733894	1.26909e+06	754424	1.5316e+06	1.61261e+06	1.69177e+06	1.12327e+06	1.10659e+06	1.09024e+06
CL0003	114.059	86	0.593078	114.07	Positive	[M+H]+	Creatinine	Organic acids and derivatives	cluster Ⅴ	putative	C00791	C4H7N3O	shared metabolite	285526	298041	244862	323971	265543	355724	295142	325493	334465	253798	308010	170478	358295	350753	292612	272308	309246	367933	334935	373154	362104	227950	261880	220932	377058	403023	403238
CL1055	115.04	71	1.96679	115.039	Negative	[M-H]-	3-Methyl-2-Oxobutanoic acid	Organic acids and derivatives	cluster Ⅱ	putative	C00141	C5H8O3		129560	88728.7	100162	66909	92373.5	52707	89058.1	109424	112543	123230	75231.9	88842.3	0	0	0	40205.3	31853.1	30776.9	39333.2	51778.1	46945.5	0	0	0	68913.6	75351.5	69764.5
CL0064	116.1	70.1	0.766625	116.07	Positive	[M+H]+	L-Proline	Amino acids and derivatives	cluster Ⅲ	standard	C00148	C5H9NO2	shared metabolite	703730	622522	335576	1.75518e+06	1.45425e+06	1.2979e+06	407845	561921	432046	655781	410003	707535	1.65164e+06	1.57776e+06	1.90879e+06	625356	634956	1.10181e+06	4.59853e+06	4.74551e+06	4.11148e+06	194486	241388	428715	532946	539581	367021
CL1028	117.03	73	1.29664	117.019	Negative	[M-H]-	Succinic acid	Organic acids and derivatives	cluster Ⅸ	standard	C00042	C4H6O4	shared metabolite	4.8261e+06	9.45832e+06	3.08507e+06	1.3744e+07	1.46696e+07	1.28205e+07	8.95388e+06	9.99662e+06	5.51608e+06	8.74331e+06	4.59121e+06	8.11109e+06	1.48959e+07	1.24455e+07	1.67264e+07	9.82131e+06	1.23515e+07	1.26451e+07	1.1585e+07	1.18246e+07	1.13171e+07	5.16855e+06	6.43431e+06	8.44838e+06	5.36014e+06	3.96471e+06	2.71833e+06
CL1058	117.1	59	2.07882	117.054	Negative	[M-H]-	3-Hydroxy-3-methyl butyric acid	Organic acids and derivatives	cluster Ⅷ	standard	C20827	C5H10O3	shared metabolite	103696	147232	108222	612623	935600	718517	222587	206759	323397	266657	266840	332507	222252	171687	294927	186970	111739	171630	501464	498491	527276	33520.9	41434.6	82036.9	136401	146428	144991
CL0061	118.1	59	0.758598	118.086	Positive	[M+H]+	Betaine	Alkaloids	cluster Ⅶ	standard	C00719	C5H11NO2	shared metabolite	20777.2	44901.9	12892.5	728079	1.12581e+06	715978	1.5679e+06	1.6353e+06	2.09516e+06	5.48674e+06	3.44575e+06	5.39025e+06	1.83217e+06	1.72779e+06	2.07117e+06	4.57053e+06	2.75787e+06	2.81582e+06	120059	72403.5	51848.2	5699.76	3370.56	12955.3	2.02468e+06	2.35242e+06	1.42306e+06
CL0103	118.1	72.1	0.808991	118.086	Positive	[M+H]+	L-Valine	Amino acids and derivatives	cluster Ⅲ	standard	C00183	C5H11NO2	shared metabolite	1.47899e+06	1.34865e+06	1.13185e+06	3.99223e+06	3.37633e+06	3.23494e+06	2.44004e+06	1.77176e+06	2.01648e+06	932924	614935	846545	2.01361e+06	1.63637e+06	2.15042e+06	1.96684e+06	1.75086e+06	2.47247e+06	5.71884e+06	6.03951e+06	5.59293e+06	1.35323e+06	1.4451e+06	1.37611e+06	2.56147e+06	2.36391e+06	2.15895e+06
CL1224	119.05	93.034	4.24613	119.05	Negative	[M-H]-	3-Methylbenzaldehyde	Others	cluster Ⅴ	putative	C07209	C8H8O		0	0	0	3397.63	4582.6	3471.45	0	0	0	0	0	0	0	0	0	0	0	0	0	0	0	0	0	0	21670.3	23394.2	23134.4
CL1199	119.05	93.035	3.79993	119.049	Negative	[M-H]-	4-Methylbenzaldehyde	Others	cluster Ⅱ	putative	C06758	C8H8O	shared metabolite	1.91239e+06	628656	534766	339252	559877	164370	83195.4	78576	146377	446814	179207	247704	327890	410116	572241	47909.1	22019.3	44480.2	458009	280102	570893	1.01079e+06	1.0337e+06	1.26445e+06	51662.7	60119.5	44204.5
CL0053	120.065	74	0.802576	120.079	Positive	[M+H]+	L-Threonine	Amino acids and derivatives	cluster Ⅲ	standard	C00188	C4H9NO3	shared metabolite	2.38706e+06	2.21097e+06	1.54292e+06	5.66641e+06	4.81504e+06	5.13353e+06	2.32781e+06	2.07982e+06	2.17667e+06	1.323e+06	920698	1.31828e+06	2.92456e+06	2.88095e+06	2.71767e+06	5.19854e+06	4.63373e+06	5.04701e+06	8.78539e+06	8.73182e+06	9.02618e+06	911533	935400	1.13407e+06	1.76688e+06	1.79535e+06	1.5578e+06
CL0225	120.081	103.054	1.99315	120.08	Positive	[M+H]+	Indoline	Alkaloids	cluster Ⅲ	putative	-	C8H9N	shared metabolite	894948	1.0473e+06	1.02877e+06	3.07446e+06	2.35839e+06	2.52255e+06	2.28175e+06	2.29246e+06	2.2408e+06	947763	591507	964071	2.31784e+06	1.42716e+06	2.23904e+06	2.66902e+06	3.06621e+06	3.48815e+06	6.08733e+06	7.89877e+06	7.21597e+06	940720	1.26053e+06	1.32265e+06	3.55023e+06	3.75797e+06	3.45894e+06
CL0005	120.1	84.195	0.611892	120.074	Positive	[M+H]+	Methylserine	Amino acids and derivatives	cluster Ⅴ	putative	-	C4H9NO3	shared metabolite	40750.2	52376.5	73164.2	96873.8	58158.5	86679.6	74253.2	91578.8	49354.1	53889.2	72644	23797.2	89275.4	75880.2	60770	66251.8	68330.7	58624	49213	95732.9	48829.7	48003	51338.3	58921.3	110721	100986	96228.9
CL1246	121	76.9	4.50544	121.064	Negative	[M-H]-	2-Phenylethanol	Alcohols and polyols	cluster Ⅲ	putative	C05853	C8H10O	shared metabolite	319204	242415	182537	259154	305353	185758	100992	115945	126290	261587	73364.7	204241	273359	209585	250343	228659	186162	290659	382494	377425	388702	206950	166989	208164	216667	176838	163326
CL0325	121.042	93.2	2.61468	121.06	Positive	[M+H]+	D-(-)-Erythrose	Alcohols and polyols	cluster Ⅳ	putative	C01796	C4H8O4		0	0	0	1.62195e+06	1.72278e+06	1.75611e+06	7.95204e+06	8.04646e+06	1.36084e+07	7.50093e+07	7.21745e+07	6.86255e+07	0	0	0	0	0	0	3.45645e+07	3.00919e+07	3.17823e+07	0	0	0	8.57704e+06	7.65323e+06	9.34062e+06
CL1020	122.03	78	1.11296	122.024	Negative	[M-H]-	2-Picolinic acid	Organic acids and derivatives	cluster Ⅱ	putative	C10164	C6H5NO2	shared metabolite	652143	1.05595e+06	470041	240222	271145	156045	37445.1	24962.2	42632.7	576575	149333	209513	137130	79556.5	114249	163406	87222.2	174548	117266	141131	98444.8	140809	121331	105902	49619.4	37226.7	19726.5
CL0257	122.1	105	2.44486	122.096	Positive	[M+H]+	Phenethylamine	Others	cluster Ⅰ	standard	C05332	C8H11N	shared metabolite	22781.5	36199.9	14129.5	32934.4	31227.6	14371.3	30655	39405.2	24088.3	208136	210231	223125	23305.1	21521.7	42156.8	76127.8	72132.1	141531	48014.2	75438.9	68882	1.21747e+07	1.44772e+07	1.60244e+07	35952.2	74185.1	32719.4
CL0518	123.04	95	3.78179	123.042	Positive	[M+H]+	4-Hydroxybenzaldehyde	Benzoic acids and derivatives	cluster Ⅱ	standard	C00633	C7H6O2		8.49372e+06	7.61438e+06	6.57002e+06	0	0	0	0	0	0	0	0	0	0	0	0	0	0	0	0	0	0	236188	407746	384271	0	0	0
CL0312	123.044	77.04	2.62926	123.042	Positive	[M+H]+	3-hydroxybenzaldehyde	Organic acids and derivatives	cluster Ⅸ	putative	C03067	C7H6O2		0	0	0	0	0	0	0	0	0	0	0	0	1.89288e+07	1.51625e+07	1.91641e+07	0	0	0	0	0	0	0	0	0	0	0	0
CL0182	123.055	79.9	1.51608	123.054	Positive	[M+H]+	Nicotinamide	Vitamins	cluster Ⅲ	standard	C00153	C6H6N2O	shared metabolite	4.89625e+06	2.23329e+06	1.82259e+06	7.64045e+06	8.5817e+06	4.15998e+06	2.17542e+06	1.7733e+06	3.37298e+06	1.93839e+06	943527	1.53409e+06	3.78478e+06	3.31216e+06	5.51469e+06	4.54182e+06	3.81529e+06	3.90894e+06	1.05705e+07	8.40615e+06	1.16992e+07	2.28744e+06	2.08098e+06	2.22743e+06	2.16391e+06	2.48322e+06	2.50054e+06
CL0146	123.1	77.169	1.12331	123.043	Positive	[M+H]+	Isonicotinamide	Vitamins	cluster Ⅲ	putative	C02421	C6H6N2O	shared metabolite	684463	664930	575494	1.25878e+06	1.02165e+06	1.1214e+06	884985	858001	910189	729563	414018	583834	1.85614e+06	1.42681e+06	1.69243e+06	465497	577107	729069	1.4257e+07	1.4547e+07	1.49192e+07	6.70158e+06	6.98098e+06	6.24685e+06	1.13057e+06	1.17846e+06	1.22211e+06
CL0080	124.032	80.05	0.790216	124.039	Positive	[M+H]+	Niacin	Vitamins	cluster Ⅴ	putative	C00253	C6H5NO2	shared metabolite	2.40071e+06	2.46791e+06	2.6335e+06	1.95658e+06	1.27949e+06	1.62477e+06	2.64389e+06	2.78267e+06	3.02407e+06	1.02379e+06	1.17727e+06	1.38452e+06	820858	639390	874777	537042	540045	599657	3.38043e+06	3.19194e+06	3.71229e+06	1.19727e+06	1.26455e+06	1.36304e+06	4.49433e+06	3.6999e+06	4.26155e+06
CL0147	126.066	109	1.12176	126.064	Positive	[M+H]+	5-Methylcytosine	Nucleotide and derivates	cluster Ⅰ	putative	C02376	C5H7N3O		0	0	0	179544	191756	98957.5	0	0	0	76212.7	90142.7	85022.9	152228	160237	211032	202773	135890	168235	175649	203519	235949	1.80859e+06	1.70419e+06	718880	0	0	0
CL0189	127	110	1.57002	127.047	Positive	[M+H]+	Thymine	Nucleotide and derivates	cluster Ⅲ	putative	C00178	C5H6N2O2	shared metabolite	1.01637e+06	155684	94581.6	1.71411e+06	2.39915e+06	128257	340754	744077	3.42654e+06	352723	116777	182721	139094	946327	2.28101e+06	1.10787e+06	115804	118637	2.17777e+06	292161	3.33065e+06	421525	93967.1	370834	120020	113322	132636
CL0226	127.039	81.033	2.04282	127.038	Positive	[M+H]+	1,3,5-Benzenetriol	Phenolic acids	cluster Ⅵ	putative	C02183	C6H6O3		0	0	0	0	0	0	2.98608e+06	2.25769e+06	2.27731e+06	0	0	0	1.1872e+06	896442	2.10819e+06	2.40101e+06	4.16083e+06	3.4703e+06	0	0	0	359656	2.05179e+06	502077	669537	448463	470892
CL0071	127.039	97	0.776001	127.037	Positive	[M+H]+	5-Hydroxymethylfurfural	Others	cluster Ⅲ	putative	C11101	C6H6O3	shared metabolite	341532	452590	288208	188415	187721	233398	326887	637119	361444	294618	398696	396781	676223	816282	636303	176633	204527	283715	799747	754817	700178	61095.8	135592	215461	431702	282117	142983
CL1021	128	82	1.08564	128.07	Negative	[M-H]-	L-Pipecolic acid	Amino acids and derivatives	cluster Ⅷ	standard	C00408	C6H11NO2		20283.3	4918.78	5975.35	83424.4	115227	75450.1	19490.6	11728.5	10125.8	80338.7	28196.7	42106.7	27666.3	22726.9	30554.1	43279	50730.8	39697.9	95624.1	64278.4	80562.5	0	0	0	7753.74	8962.01	11554.4
CL1018	129.02	85.03	1.12134	129.019	Negative	[M-H]-	Methylenesuccinic acid	Organic acids and derivatives	cluster Ⅵ	putative	C00490	C5H6O4	shared metabolite	119569	188100	262922	1.56009e+07	1.68539e+07	1.585e+07	1.93519e+07	2.22418e+07	2.6874e+07	187865	233557	253542	2.2356e+07	1.94637e+07	1.62913e+07	222926	184315	221116	210105	292867	459479	1.83203e+07	1.93455e+07	2.67767e+07	2.33898e+07	2.74751e+07	2.74269e+07
CL0117	130	84	1.07258	130.063	Positive	[M+H]+	5-oxoproline	Amino acids and derivatives	cluster Ⅳ	putative	C01879	C5H7NO3	shared metabolite	889010	1.37893e+06	605549	2.58668e+06	3.50061e+06	2.71433e+06	1.84196e+07	2.78687e+06	8.12925e+06	3.04408e+07	1.51392e+07	2.30264e+07	1.08485e+06	1.35095e+06	1.15556e+06	5.41815e+06	1.74684e+06	1.26176e+06	1.19773e+07	8.4375e+06	8.23673e+06	1.70475e+06	1.35915e+06	1.37748e+06	9.67191e+06	1.07028e+07	9.83025e+06
CL0072	131	114	0.782903	131.116	Positive	[M+H]+	N-Acetylputrescine	Alkaloids	cluster Ⅱ	putative	C02714	C6H14N2O	shared metabolite	6.04055e+06	5.29815e+06	5.28665e+06	973566	807770	670195	347565	301458	434831	868032	895868	975130	248411	145834	287226	142492	190245	294094	1.50966e+06	1.27599e+06	1.58706e+06	2.3612e+06	1.72685e+06	3.21545e+06	770760	876810	726585
CL1063	131.035	87.044	2.1811	131.034	Negative	[M-H]-	2-Hydroxy-2-methyl-3-oxobutanoic acid	Organic acids and derivatives	cluster Ⅷ	putative	C06010	C5H8O4	shared metabolite	190929	251835	116495	1.1674e+06	2.01563e+06	824003	243455	251306	935870	239451	118662	157393	145772	343637	763058	191199	66055.8	116068	973438	671903	847886	108613	34204.5	189274	148891	150709	95817.6
CL1049	131.042	87	1.89588	131.034	Negative	[M-H]-	Glutaric acid	Organic acids and derivatives	cluster Ⅷ	standard	C00489	C5H8O4	shared metabolite	595108	1.22159e+06	423412	1.98923e+06	2.38827e+06	2.59268e+06	281107	241040	195423	445387	363464	596308	828566	484625	653496	270598	246905	234693	289004	365250	393905	672455	1.35984e+06	1.22283e+06	1.22959e+06	869708	743507
CL1164	131.079	85	3.62311	131.071	Negative	[M-H]-	2-Hydroxyisocaproic acid	Organic acids and derivatives	cluster Ⅱ	standard	-	C6H12O3		6.64404e+06	5.94733e+06	5.31514e+06	107815	75618.5	89159.9	188974	136017	290455	0	0	0	0	0	0	0	0	0	515707	635803	568383	0	0	0	0	0	0
CL1090	131.08	85	2.68086	131.07	Negative	[M-H]-	5-hydroxyhexanoic acid	Organic acids and derivatives	cluster Ⅷ	putative	-	C6H12O3		38517.9	87187.5	72033.3	85544.9	141202	127281	59030.7	20928.4	18981.5	0	0	0	0	0	0	46372.9	46274.6	58672.1	0	0	0	0	0	0	65097	54236.2	36083.4
CL0143	132	86	1.16339	132.101	Positive	[M+H]+	L-Isoleucine	Amino acids and derivatives	cluster Ⅲ	standard	C00407	C6H13NO2	shared metabolite	1.01966e+06	957260	981298	3.09415e+06	2.5364e+06	2.5376e+06	1.45137e+06	1.53905e+06	1.62335e+06	630173	309824	475420	1.27153e+06	870374	1.47585e+06	1.26728e+06	1.69464e+06	2.37325e+06	4.47817e+06	4.51552e+06	4.00552e+06	1.06571e+06	1.21907e+06	1.276e+06	1.47265e+06	1.47162e+06	1.49567e+06
CL0143_1	132	86	1.24	132.101	Positive	[M+H]+	L-Leucine	Amino acids and derivatives	cluster Ⅲ	standard	C00123	C6H13NO2	shared metabolite	271452	277649	240547	1.01451e+06	916459	905684	499747	584226	578414	219361	84317.3	205852	656303	418689	655072	486273	606969	1.00947e+06	1.39255e+06	1.6422e+06	1.26232e+06	281401	322544	386651	462472	504263	440603
CL0054	132.058	86	0.982278	132.063	Positive	[M+H]+	trans-4-Hydroxy-L-proline	Amino acids and derivatives	cluster Ⅵ	putative	C01157	C5H9NO3		0	0	0	0	0	0	1.49975e+07	1.95289e+07	1.91545e+07	0	0	0	0	0	0	0	0	0	0	0	0	0	0	0	0	0	0
CL0264	132.081	117.058	2.45693	132.079	Positive	[M+H]+	6-Methylindole	Alkaloids	cluster Ⅲ	putative	-	C9H9N	shared metabolite	2.32839e+06	2.52472e+06	1.68219e+06	2.85264e+06	2.23692e+06	2.36928e+06	3.86083e+06	2.77903e+06	5.37583e+06	1.06486e+06	1.46458e+06	1.17148e+06	1.23323e+06	1.11268e+06	1.45174e+06	1.23614e+06	1.264e+06	1.857e+06	6.133e+06	7.54248e+06	7.63013e+06	1.91598e+06	1.54109e+06	1.81342e+06	4.2064e+06	4.2418e+06	5.57347e+06
CL0024	133	70.1	0.648693	133.1	Positive	[M+H]+	L(+)-Ornithine	Amino acids and derivatives	cluster Ⅳ	putative	C00077	C5H12N2O2		315329	46023.9	39138.5	46113.4	46957.7	91640.2	143251	64141.1	132999	231452	423609	296978	76779.2	44690.3	111478	143590	183545	162585	97248.6	93878.7	86269.3	39288.5	89115.8	46936.9	0	0	0
CL1005	133.014	71.014	0.791887	133.014	Negative	[M-H]-	3-Dehydro-L-Threonic Acid	Alcohols and polyols	cluster Ⅱ	putative	C03064	C4H6O5	shared metabolite	2.55805e+07	2.09155e+07	2.13586e+07	3.97079e+06	4.6492e+06	3.58928e+06	5.3469e+06	7.82325e+06	4.61955e+06	7.47942e+06	7.90258e+06	7.65218e+06	2.40035e+06	3.70113e+06	3.27735e+06	4.65678e+06	2.45487e+06	3.29271e+06	1.9599e+06	1.86157e+06	1.81868e+06	2.03254e+06	3.17339e+06	2.85727e+06	1.72805e+06	1.66478e+06	1.20261e+06
CL0036	133.054	74	0.800495	133.057	Positive	[M+H]+	L-Asparagine	Amino acids and derivatives	cluster Ⅲ	standard	C00152	C4H8N2O3	shared metabolite	12177.9	26348.2	28322.3	79858.5	55729.8	48023.1	40107.6	32649.7	34295.4	112920	44283.2	33380.8	187236	196562	72460.1	74477.3	45612.8	90557.2	768486	836673	945134	23776.9	53768.3	35981	34992.2	38796.5	35659.1
CL0045	134	74	0.782281	134.043	Positive	[M+H]+	L-Aspartic acid	Amino acids and derivatives	cluster Ⅲ	putative	C16433	C4H7NO4	shared metabolite	9.82779e+06	1.39987e+07	1.03216e+07	7.30644e+06	7.14513e+06	8.14488e+06	5.3516e+06	5.08907e+06	5.11088e+06	3.88839e+06	2.93747e+06	4.74824e+06	5.18327e+06	5.38668e+06	4.50178e+06	5.65997e+06	5.67449e+06	5.45575e+06	1.49552e+07	1.27186e+07	1.40137e+07	4.14139e+06	4.42495e+06	3.80144e+06	6.48805e+06	6.55144e+06	8.12312e+06
CL1032	135	92	1.44371	135.029	Negative	[M-H]-	Allopurinol	Nucleotide and derivates	cluster Ⅸ	putative	D00224	C5H4N4O		5909.55	8989.28	1741.91	9273.62	14350.5	11947.3	0	0	0	0	0	0	609940	363095	399235	17882	19575.5	25018.8	10961.8	7303.25	15101.2	17971	7298.22	8071.57	2815.23	4273.46	3500.09
CL0976	135.03	75.01	0.666136	135.029	Negative	[M-H]-	D-Threonic Acid	Alcohols and polyols	cluster Ⅷ	putative	C21649	C4H8O5	shared metabolite	6.39354e+06	7.9612e+06	5.1782e+06	1.71424e+07	1.53041e+07	1.83822e+07	1.16268e+07	1.04909e+07	1.34111e+07	4.29219e+06	5.51741e+06	6.9249e+06	5.75092e+06	4.17246e+06	3.10969e+06	1.14199e+07	8.49718e+06	8.16739e+06	1.28592e+07	1.3073e+07	1.29291e+07	5.08314e+06	1.04578e+07	8.0117e+06	9.90547e+06	1.05666e+07	9.71894e+06
CL0131	136.1	119	1.12354	136.061	Positive	[M+H]+	Adenine	Nucleotide and derivates	cluster Ⅶ	standard	C00147	C5H5N5	shared metabolite	412866	71335.5	71238.4	612694	1.00908e+06	367887	76579	145059	455423	310569	89214	108644	1.99706e+06	1.24197e+06	2.00943e+06	5.52933e+06	4.34159e+06	4.35779e+06	532093	287824	741966	116466	58796.5	88326.5	286140	236609	202954
CL0087	136.1	119	0.812595	136.073	Positive	[M+H]+	Acetanilide	Others	cluster Ⅶ	putative	C07565	C8H9NO	shared metabolite	2.75585e+06	1.81596e+06	1.45045e+06	3.50947e+06	4.85713e+06	2.45513e+06	1.25365e+06	1.54728e+06	2.08468e+06	1.70087e+06	1.40613e+06	1.24456e+06	9.88955e+06	8.08481e+06	1.27074e+07	1.59299e+07	1.20118e+07	1.32792e+07	4.17603e+06	2.97482e+06	5.7648e+06	1.10546e+06	1.31309e+06	1.64357e+06	3.29021e+06	3.30536e+06	2.61602e+06
CL1010	137.1	93.109	0.803679	137.024	Negative	[M-H]-	o-Hydroxybenzoate	Benzoic acids and derivatives	cluster Ⅵ	putative	C00805	C7H6O3	shared metabolite	341994	573103	575994	160542	185232	167889	2.72333e+06	2.3983e+06	3.02444e+06	213404	225683	133480	187940	151697	217129	58195.4	40550.8	47023.1	1.37604e+06	944328	1.3214e+06	784890	605412	428401	922476	1.18346e+06	853313
CL0065	138	94.01	0.762706	138.054	Positive	[M+H]+	Trigonelline	Alkaloids	cluster Ⅵ	standard	C01004	C7H7NO2	shared metabolite	186886	126302	39335.1	5.28291e+06	7.17346e+06	6.47022e+06	6.63637e+06	8.55925e+06	8.16717e+06	2.53664e+06	993788	790614	2.46092e+06	2.73841e+06	3.2149e+06	556874	464334	533111	5.36647e+06	3.31405e+06	4.33098e+06	1.03403e+06	1.4131e+06	1.59603e+06	7.30871e+06	6.45977e+06	6.99725e+06
CL1031	138	94	1.68708	138.019	Negative	[M-H]-	6-hydroxynicotinic acid	Vitamins	cluster Ⅰ	putative	C01020	C6H5NO3		0	0	0	120404	109015	97084	39712.3	38156.1	48944	793509	337498	533598	0	0	0	0	0	0	88573.1	70225.7	103161	905097	911974	1.07212e+06	80772.2	49850.9	85131.7
CL1255	138.02	108.022	4.93661	138.019	Negative	[M-H]-	2-Nitrophenol	Phenolic acids	cluster Ⅱ	putative	C01988	C6H5NO3	shared metabolite	155975	166818	243216	61347.2	62047.5	41614.8	20356.5	25257.5	22589.5	88692.6	33183.1	65358.4	62758.1	53064.4	75676.6	57678.3	34739.3	63837.4	52411.1	96716.6	60229.8	91915.7	53239.4	82569	57463.8	56292.9	46865.1
CL0519	138.05	78	3.70701	138.053	Positive	[M+H]+	Nicotinic Acid Methyl Ester	Vitamins	cluster Ⅳ	standard	D04991	C7H7NO2	shared metabolite	755715	982755	552751	1.36535e+07	8.9607e+06	8.82646e+06	406388	316222	407348	1.3708e+07	1.01464e+07	1.68226e+07	613428	328129	381477	106375	64035.4	99189.4	301533	235221	260086	967382	506078	580984	2.05025e+06	1.55889e+06	1.85696e+06
CL0335	138.055	120	2.92686	138.053	Positive	[M+H]+	4-Aminobenzoic acid	Phenolic acids	cluster Ⅱ	putative	C00568	C7H7NO2	shared metabolite	4.02903e+06	2.73655e+06	4.93265e+06	381568	333840	395701	238155	230014	272869	785566	777459	711841	121342	57567.6	98507.8	254280	168349	320388	782838	738614	704686	2.28615e+06	981294	1.1051e+06	220635	332381	205951
CL0157	138.084	103	1.33083	138.09	Positive	[M+H]+	L-Tyramine	Amino acids and derivatives	cluster Ⅰ	standard	C00483	C8H11NO	shared metabolite	1.54115e+06	3.28967e+06	2.23303e+06	2.54712e+06	3.00686e+06	2.57518e+06	432564	188552	367567	6.6654e+06	2.8477e+06	3.6515e+06	296932	230144	402915	3.74159e+06	3.66589e+06	4.30637e+06	809740	859880	794535	9.81662e+06	1.12524e+07	1.15681e+07	1.0173e+06	1.55205e+06	1.459e+06
CL0159	139	122	1.33034	139.047	Positive	[M+H]+	Urocanic acid	Organic acids and derivatives	cluster Ⅰ	putative	C00785	C6H6N2O2		2.3245e+06	4.6834e+06	83439.2	3.65289e+06	3.8058e+06	3.24708e+06	0	0	0	9.17618e+06	4.22583e+06	5.0798e+06	394368	283337	496895	5.03564e+06	4.97358e+06	5.83833e+06	1.11454e+06	1.19005e+06	1.15097e+06	1.35492e+07	1.57395e+07	1.60906e+07	1.31749e+06	1.93086e+06	1.90425e+06
CL0390	139.1	92.8	3.03971	139.037	Positive	[M+H]+	Protocatechuic aldehyde	Flavonoids	cluster Ⅱ	standard	C16700	C7H6O3		1.2147e+06	1.00948e+06	1.16027e+06	217505	241471	121930	0	0	0	0	0	0	200215	332036	339921	0	0	0	0	0	0	118257	162617	91028.8	0	0	0
CL0977	140	79	0.684025	140.006	Negative	[M-H]-	O-Phosphorylethanolamine	Others	cluster Ⅳ	putative	C00346	C2H8NO4P	shared metabolite	20496.1	49615.4	29840.6	85659.3	92893.9	84134.1	86883.8	67704.4	99138.8	80742	78384.6	78209.7	85640.3	98471.1	69150.9	26538.9	27594.8	32308	71271.9	52898	50756.2	58257.4	89409.7	62938.2	29196.8	47700.1	50407
CL0022	140	99	0.616719	140.036	Positive	[M+H]+	4-Nitrophenol	Others	cluster Ⅱ	putative	C00870	C6H5NO3		6.13281e+07	6.92421e+07	1.02895e+08	6.9426e+06	1.30279e+06	652842	2.69108e+07	2.96496e+07	2.96919e+07	0	0	0	3.00226e+07	3.5862e+07	6.61157e+07	6.61566e+07	6.07902e+07	2.94728e+07	0	0	0	1.54441e+08	1.14931e+08	9.97732e+07	1.7609e+07	2.61016e+07	1.81137e+07
CL0013	142.1	83.1	0.593275	142.089	Positive	[M+H]+	Histidinol	Alkaloids	cluster Ⅴ	putative	C00860	C6H11N3O	shared metabolite	1.97419e+06	1.88891e+06	1.88052e+06	2.95075e+06	1.95275e+06	3.23788e+06	2.35325e+06	2.19956e+06	1.9008e+06	1.24055e+06	2.24006e+06	686876	3.19367e+06	2.49839e+06	2.32004e+06	2.0023e+06	1.82555e+06	2.16538e+06	2.59932e+06	2.53659e+06	2.76254e+06	1.24231e+06	1.52039e+06	1.58703e+06	3.30985e+06	2.8288e+06	2.52087e+06
CL1287	143	115	6.20824	143.107	Negative	[M-H]-	Sodium Valproate	Organic acids and derivatives	cluster Ⅷ	putative	D00710	C8H16O2	shared metabolite	206578	230941	51235.5	646498	509683	285334	108274	124710	138907	396802	227836	344102	251764	184441	326600	244899	228844	322015	292076	601142	319812	244640	230343	225021	313709	290807	246938
CL0275	143.1	115.3	2.454	143.07	Positive	[M+H]+	Ectoine	Nucleotide and derivates	cluster Ⅲ	putative	C06231	C6H10N2O2	shared metabolite	1.29824e+06	1.43962e+06	883381	1.58597e+06	1.31827e+06	1.38926e+06	2.40147e+06	1.45764e+06	2.9403e+06	581864	864662	621577	721068	621444	858146	801563	742427	965165	3.50552e+06	4.08452e+06	4.12598e+06	995784	825103	909214	2.43655e+06	2.29606e+06	2.952e+06
CL0307	144.1	113.2	2.61596	144.045	Positive	[M+H]+	4-Methyl-5-thiazoleethanol	Others	cluster Ⅷ	putative	C04294	C6H9NOS	shared metabolite	588743	67305.5	40105.6	916932	1.61571e+06	110077	126160	210364	666306	340180	68762.8	126933	77123.8	231079	599934	384848	24059.1	27649.5	644779	108628	905050	126666	26838.9	103740	177549	259463	241355
CL0088	144.102	84.081	0.79888	144.1	Positive	[M+H]+	1,2-N-Methylpipecolic acid	Amino acids and derivatives	cluster Ⅸ	putative	-	C7H13NO2		569692	1.41447e+06	638569	1.03053e+08	8.80042e+07	1.03225e+08	0	0	0	1.65627e+06	1.3228e+06	1.69371e+06	1.02053e+08	6.91834e+07	8.84311e+07	4.55354e+07	5.68388e+07	6.50147e+07	0	0	0	3.34264e+06	689933	632346	4.43433e+06	4.13508e+06	4.12494e+06
CL1022	145	101	1.13214	145.014	Negative	[M-H]-	A-Ketoglutaric acid	Organic acids and derivatives	cluster Ⅵ	standard	C00026	C5H6O5		201350	218156	135645	0	0	0	370526	237992	387870	0	0	0	0	0	0	0	0	0	0	0	0	121198	146374	325607	134704	165834	156703
CL1088	145.058	101	2.52108	145.05	Negative	[M-H]-	Adipic acid	Organic acids and derivatives	cluster Ⅳ	standard	C06104	C6H10O4	shared metabolite	98761.8	121031	87703.7	248714	307100	248315	167629	124463	201423	257931	211902	396396	62474.5	58689.7	121369	64437.2	30231.6	68124	123314	125580	118961	134504	115865	114441	150536	133448	140269
CL0001	146	72	0.544274	146.163	Positive	[M+H]+	Spermidine	Alkaloids	cluster Ⅰ	standard	C00315	C7H19N3	shared metabolite	1.66681e+06	3.04476e+06	3.21229e+06	934791	841247	536634	7.53865e+06	3.83913e+06	9.13179e+06	723320	1.56066e+06	932318	4.07997e+06	2.27566e+06	5.63283e+06	2.51453e+06	3.869e+06	3.79212e+06	987602	1.0686e+06	861583	3.80549e+07	7.69036e+07	1.14236e+07	2.45515e+06	6.63487e+06	8.45647e+06
CL0191	146.074	86	1.5821	146.094	Positive	[M+H]+	4-Acetamidobutyric acid	Organic acids and derivatives	cluster Ⅴ	putative	C02946	C6H11NO3	shared metabolite	81843.7	50935.9	19247.4	284167	227111	271522	7.02837e+06	4.94232e+06	7.37415e+06	476548	269222	396528	46958.4	80270.9	144720	722475	512618	533135	555463	499888	601943	113935	286595	73411.1	1.45821e+07	1.24165e+07	1.23628e+07
CL0089	146.085	87	0.810766	146.09	Positive	[M+H]+	4-Guanidinobutyric acid	Alkaloids	cluster Ⅲ	putative	C01035	C5H11N3O2	shared metabolite	1.23945e+06	1.27014e+06	847516	8.98e+06	6.38578e+06	6.65145e+06	1.31562e+06	1.04214e+06	1.46236e+06	896984	716307	792320	805711	630350	760103	1.20441e+06	1.0037e+06	1.15219e+06	8.34982e+06	6.44275e+06	7.47309e+06	2.75682e+06	2.68519e+06	2.79513e+06	2.84821e+06	2.14922e+06	2.62958e+06
CL0228	146.1	128.388	1.96888	146.057	Positive	[M+H]+	4-Hydroxyquinoline	Alkaloids	cluster Ⅴ	putative	C06343	C9H7NO		0	0	0	116837	97264.2	81537.5	166198	117439	87161.4	0	0	0	337869	227648	159548	198378	253402	308576	185602	194919	161614	0	0	0	325087	274263	346905
CL0659	146.1	91	4.49094	146.058	Positive	[M+H]+	Indole-3-carboxaldehyde	Alkaloids	cluster Ⅶ	putative	C08493	C9H7NO	shared metabolite	1.24649e+06	895687	509279	835851	856773	851878	443623	273425	627559	358607	357668	920807	664497	753954	877398	883346	1.1255e+06	1.1412e+06	1.18241e+06	775454	1.44324e+06	531203	837015	509915	768443	840188	756387
CL1027	147	87.1	1.17652	147.03	Negative	[M-H]-	trans-Cinnamate	Hydroxycinnamoyl derivatives	cluster Ⅷ	putative	C00423	C9H8O2		2.84329e+06	5.11347e+06	2.42677e+06	3.55439e+06	1.74519e+07	1.49869e+07	924313	681644	592458	741741	287972	1.08122e+06	1.67465e+06	1.35129e+06	2.20239e+06	471445	287603	525398	430744	684702	844060	0	0	0	0	0	0
CL1014	147.03	57.034	0.981247	147.029	Negative	[M-H]-	3-Methylmalic acid	Organic acids and derivatives	cluster Ⅷ	putative	C06032	C5H8O5		0	0	0	5.94457e+06	6.37879e+06	5.11668e+06	518620	334799	440299	0	0	0	479605	312176	595296	0	0	0	0	0	0	0	0	0	833902	690428	761467
CL0078	147.069	84	0.783857	147.073	Positive	[M+H]+	L-Glutamine	Amino acids and derivatives	cluster Ⅲ	standard	C00064	C5H10N2O3	shared metabolite	634258	492691	356592	1.09616e+06	871845	949070	3.22478e+06	899649	1.4034e+06	767436	333862	542124	1.75263e+06	1.38657e+06	1.37246e+06	1.44152e+06	1.49791e+06	1.20257e+06	6.93165e+06	6.37327e+06	7.05991e+06	629722	1.03828e+06	722839	977826	1.15343e+06	1.22374e+06
CL0073	148.1	84	0.789065	148.058	Positive	[M+H]+	L-Glutamic acid	Amino acids and derivatives	cluster Ⅲ	standard	C00302	C5H9NO4	shared metabolite	1.68622e+06	1.82375e+06	1.32172e+06	1.18982e+07	9.49983e+06	9.72386e+06	5.06152e+06	4.48169e+06	3.1649e+06	3.02308e+06	1.65e+06	3.25963e+06	8.28074e+06	7.93102e+06	7.4602e+06	8.33476e+06	7.43781e+06	8.70034e+06	1.83037e+07	1.74688e+07	1.84416e+07	1.66226e+06	2.15629e+06	2.54111e+06	3.96163e+06	3.87608e+06	3.44176e+06
CL0939	149	121	9.72381	149.021	Positive	[M+H]+	Phthalic anhydride	Others	cluster Ⅳ	putative	C04125	C8H4O3	shared metabolite	533540	559890	446327	471659	574891	365343	289839	264778	263052	525121	312692	474456	366154	282001	375749	313619	207760	294281	430477	460780	374391	432917	311929	312869	538440	476093	450887
CL1155	149	131	3.62347	149.06	Negative	[M-H]-	p-Coumaryl alcohol	Hydroxycinnamoyl derivatives	cluster Ⅲ	putative	C02646	C9H10O2		0	0	0	33630.2	87054.4	7369.87	22311.8	19089.9	48063.8	24877.6	10528.8	15464.8	12414.2	41484.7	47148.3	32591.8	13326.8	10529.9	70889.4	18213	103080	15445.8	5901.46	31123.1	10618	18907.4	18016.8
CL0979	149	59	0.726945	149.045	Negative	[M-H]-	DL-Arabinose	Alcohols and polyols	cluster Ⅱ	standard	C00259	C5H10O5	shared metabolite	917940	980542	2.28816e+06	670339	676719	589261	280955	258530	273546	112337	85462	97070.9	57600.4	62879.7	84492.6	56946.6	58375.1	61958.9	344759	253623	291914	332688	407438	510465	709320	528616	475100
CL0989	149.05	89	0.724069	149.045	Negative	[M-H]-	D-(-)-Ribose	Alcohols and polyols	cluster Ⅴ	standard	C00121	C5H10O5	shared metabolite	1.78422e+06	1.87522e+06	2.79096e+06	2.64386e+06	1.86998e+06	2.15458e+06	3.24843e+06	2.07836e+06	2.0198e+06	600067	506224	431671	20582.4	14242.4	20792.5	42167.7	34708.1	22711.9	141983	71958.2	73935.6	2.51272e+06	2.51398e+06	3.12517e+06	1.04521e+07	7.75706e+06	6.4523e+06
CL0132	149.1	80	1.24981	149.105	Positive	[M+H]+	Nornicotine	Alkaloids	cluster Ⅳ	standard	C06524	C9H12N2		0	0	0	0	0	0	72818.6	44102.5	4354.79	114872	125906	76847.2	9468.55	25359.2	29367.1	0	0	0	37450.7	251080	25426.5	0	0	0	0	0	0
CL0113	150	56	0.825339	150.074	Positive	[M+H]+	1-Methyladenine	Nucleotide and derivates	cluster Ⅲ	standard	C02216	C5H11NO2S	shared metabolite	1.17868e+06	1.33553e+06	1.01596e+06	1.60726e+06	1.57507e+06	1.39921e+06	1.92932e+06	1.8879e+06	1.6818e+06	414517	220605	304738	2.62783e+06	1.91184e+06	2.13914e+06	998852	931262	1.18998e+06	4.35436e+06	4.66106e+06	4.35746e+06	1.85082e+06	1.82522e+06	2.43207e+06	2.24256e+06	2.67153e+06	2.20307e+06
CL0133	150.057	61.01	1.1182	150.055	Positive	[M+H]+	4-Hydroxymandelonitrile	Alkaloids	cluster Ⅲ	putative	C00650	C8H7NO2	shared metabolite	570586	637153	477399	759831	777219	689515	869769	716620	805136	234584	94830.7	164066	1.36084e+06	936242	954883	617107	823982	933958	1.85215e+06	1.79384e+06	1.50885e+06	906424	855249	1.03005e+06	888908	1.01094e+06	730575
CL1140	151	106.9	3.17373	151.039	Negative	[M-H]-	p–Hydroxyphenyl acetic acid	Organic acids and derivatives	cluster Ⅷ	standard	C00642	C8H8O3		0	0	0	143429	86012.7	91272.5	19813.7	14028.2	18761.7	0	0	0	34545.1	64731.5	188559	0	0	0	0	0	0	88148.6	171726	153561	99512.1	77618.3	75991.8
CL0983	151	71	0.726896	151.06	Negative	[M-H]-	Ribitol	Alcohols and polyols	cluster Ⅱ	standard	C00474	C5H12O5		397338	458199	451795	206613	154927	171884	277330	190884	243916	203357	237945	197412	14049.1	23350.9	16669.8	0	0	0	0	0	0	576506	621043	695018	595426	516944	530769
CL0090	152	135	0.814314	152.057	Positive	[M+H]+	Guanine	Nucleotide and derivates	cluster Ⅲ	standard	C00242	C5H5N5O	shared metabolite	4.04342e+06	1.36881e+06	1.83482e+06	7.01762e+06	8.67685e+06	3.51084e+06	1.80686e+06	3.16279e+06	9.61858e+06	2.68645e+06	8.56881e+06	2.50815e+06	3.07886e+06	8.16547e+06	1.52266e+07	4.08346e+06	1.55945e+06	1.71314e+06	6.51323e+06	3.82501e+06	1.15279e+07	2.30066e+06	2.63266e+06	2.14829e+06	1.65841e+06	1.96564e+06	1.85591e+06
CL0121	152	135	1.12168	152.055	Positive	[M+H]+	Phenylglycine	Amino acids and derivatives	cluster Ⅲ	putative	C18623	C8H9NO2	shared metabolite	8.85118e+06	1.72728e+06	1.8253e+06	1.69565e+07	1.69584e+07	4.77476e+06	2.58172e+06	4.15685e+06	2.32276e+07	3.77726e+06	1.33505e+07	2.63548e+06	2.97388e+06	1.19113e+07	2.66214e+07	7.80988e+06	1.39545e+06	1.37975e+06	1.37491e+07	7.28728e+06	2.17928e+07	4.7886e+06	4.32088e+06	5.16466e+06	1.38066e+06	1.4038e+06	1.30899e+06
CL0148	153	110	1.15224	153.038	Positive	[M+H]+	Xanthine	Nucleotide and derivates	cluster Ⅲ	standard	C00385	C5H4N4O2	shared metabolite	157059	68227.5	67025.7	240199	266529	147444	49347.4	68883.2	355845	141283	239220	88550.9	1.11868e+06	906008	963384	131546	85564.6	80422.1	1.58806e+07	1.53744e+07	1.69804e+07	154756	269829	153154	26523.9	18061.7	10819.5
CL0576	153.047	93	3.96506	153.052	Positive	[M+H]+	Vanillin	Benzoic acids and derivatives	cluster Ⅳ	standard	C00755	C8H8O3	shared metabolite	5.07186e+06	4.67759e+06	3.67913e+06	5.48064e+06	6.69937e+06	4.49802e+06	2.67282e+06	2.18749e+06	4.1815e+06	4.90536e+06	3.5288e+06	7.99901e+06	3.17806e+06	2.81904e+06	5.63121e+06	2.37637e+06	1.65251e+06	1.49114e+06	4.43286e+06	2.88614e+06	4.03947e+06	2.08806e+06	1.64549e+06	1.84233e+06	2.40884e+06	2.37729e+06	2.39651e+06
CL0167	153.1	104.3	1.56604	153.054	Positive	[M+H]+	m-Anisic-acid	Benzoic acids and derivatives	cluster Ⅶ	putative	C09270	C8H8O3		0	0	0	831538	3.14269e+06	633620	0	0	0	1893.09	2143.36	3057.29	0	0	0	4.2462e+06	5.33992e+06	5.58379e+06	0	0	0	0	0	0	0	0	0
CL0509	153.1	97.1	3.63648	153.051	Positive	[M+H]+	MeSA	Phytohormones	cluster Ⅰ	putative	C12305	C8H8O3		0	0	0	381498	307868	295388	122238	151314	153209	216283	242638	304959	0	0	0	176018	145608	229370	125589	151437	57960.5	1.67214e+06	1.41782e+06	2.85416e+06	454808	403091	431333
CL1084	153.2	109	2.47886	153.019	Negative	[M-H]-	2,3-Dihydroxybenzoic acid	Organic acids and derivatives	cluster Ⅵ	standard	C00196	C7H6O4	shared metabolite	1.69978e+06	2.19496e+06	1.1022e+06	3.54798e+06	5.83765e+06	2.6696e+06	6.55458e+06	5.86007e+06	1.13159e+07	1.92815e+06	1.49053e+06	1.09569e+06	1.20032e+06	918464	2.49382e+06	2.2178e+06	718975	920983	2.76076e+06	3.08606e+06	3.10481e+06	437721	354343	463743	3.49315e+06	2.70556e+06	1.5694e+06
CL0105	154.086	137	0.815135	154.085	Positive	[M+H]+	Dopamine hydrochloride	Alkaloids	cluster Ⅰ	putative	D00633	C8H11NO2	shared metabolite	132598	174387	65632.4	29319.8	116595	38822.6	92444.3	120246	160093	254370	417758	367148	82572.1	118837	174955	41626.5	14591.2	15602	769461	1.34541e+06	1.12784e+06	2.43607e+07	2.78476e+07	2.37709e+07	40864.4	41477.4	46933.5
CL0124	154.1	91.2	1.1257	154.04	Positive	[M+H]+	3-Hydroxyanthranilic acid	Organic acids and derivatives	cluster Ⅰ	putative	C00632	C7H7NO3		201318	620481	86404.5	0	0	0	257198	131040	289368	778903	667194	766597	123845	83115.7	93259.8	39432.3	44043.6	41358.8	0	0	0	5.29502e+07	5.86478e+07	4.85021e+07	46717.8	60993.8	58767.6
CL0302	155.03	137.02	2.41465	155.032	Positive	[M+H]+	2,4-dihydroxy benzoic acid	Benzoic acids and derivatives	cluster Ⅴ	putative	C00628	C7H6O4	shared metabolite	310832	456515	416967	3.238e+06	3.14476e+06	2.17951e+06	1.93955e+07	1.70649e+07	3.02955e+07	1.29254e+07	1.00821e+07	1.28157e+07	5.19055e+06	3.25133e+06	4.42652e+06	1.83379e+06	2.02852e+06	621564	2.41175e+07	1.89319e+07	2.17785e+07	3.30747e+06	4.9425e+06	6.07113e+06	7.2692e+07	6.86605e+07	7.66203e+07
CL0025	156.1	110	0.653685	156.074	Positive	[M+H]+	L-Histidine	Amino acids and derivatives	cluster Ⅲ	putative	C00135	C6H9N3O2	shared metabolite	2.03171e+06	1.64994e+06	1.62556e+06	3.82695e+06	3.04587e+06	3.34187e+06	1.10474e+06	1.88687e+06	1.78207e+06	1.42129e+06	1.40662e+06	1.47445e+06	1.63899e+06	1.74666e+06	2.49573e+06	1.03875e+06	1.75242e+06	2.32592e+06	1.16918e+07	1.16119e+07	1.1304e+07	668311	2.06944e+06	1.18908e+06	74897.8	427677	392194
CL0276	157	130	2.45587	157.076	Positive	[M+H]+	3-Indoleacetonitrile	Alkaloids	cluster Ⅲ	putative	C02938	C10H8N2	shared metabolite	318838	314591	199258	573982	455650	468271	749620	490778	976158	242797	275888	239172	214852	191573	293636	246183	249464	399188	1.30551e+06	1.7637e+06	1.75955e+06	213412	158426	220520	844024	890710	1.11321e+06
CL1309	157.2	157.2	7.72848	157.161	Negative	[M-H]-	1-Decanol	Alcohols and polyols	cluster Ⅳ	putative	C01633	C10H22O	shared metabolite	2.87963e+06	3.70413e+06	3.03108e+06	2.99209e+06	2.08653e+06	2.14673e+06	1.73489e+06	1.6817e+06	2.25158e+06	4.15356e+06	2.04367e+06	3.34555e+06	2.90863e+06	1.58012e+06	2.40661e+06	2.17384e+06	1.84622e+06	2.47982e+06	2.01693e+06	3.52482e+06	1.94904e+06	2.36408e+06	2.32834e+06	2.97682e+06	4.48279e+06	2.68897e+06	3.065e+06
CL1085	158.082	116.072	2.65955	158.081	Negative	[M-H]-	5-Acetamidopentanoic Acid	Organic acids and derivatives	cluster Ⅶ	putative	C03087	C7H13NO3	shared metabolite	137330	121358	90383.1	218825	255217	128194	72499.4	47597.4	90945.4	98335.5	33235	79821	129545	104769	142035	276666	217708	268782	208666	197097	267781	50185.2	61224.2	84031.3	87836.4	97993	94584.6
CL1136	159.066	97.065	3.15649	159.065	Negative	[M-H]-	Pimelic acid*	Organic acids and derivatives	cluster Ⅲ	putative	C02656	C7H12O4	shared metabolite	45723.6	69650.7	56954.9	90713.2	100984	100594	65996.1	42165	88789.3	58404.1	40868.3	88718.2	79325	51128	95541.3	31791.2	24961.4	38216	207756	227435	247830	84950.1	56212.4	54507.1	38385.8	49142.2	37045.2
CL1236	160.04	116	4.31361	160.04	Negative	[M-H]-	Indole-3-carboxylic acid	Alkaloids	cluster Ⅶ	putative	C19837	C9H7NO2	shared metabolite	130451	117234	88040.6	94950.1	133350	101551	53380.3	69254.3	58256.7	42544.9	14354.2	71278.1	149488	113216	136816	159218	191790	257633	168088	220252	196296	51782.1	63229.2	108752	81501.7	70328.9	78067.1
CL1029	161	99	1.35511	161.045	Negative	[M-H]-	3-Hydroxy-3-methylpentane-1,5-dioic acid	Amino acids and derivatives	cluster Ⅷ	standard	C03761	C6H10O5	shared metabolite	449857	657046	361752	3.10866e+06	2.76891e+06	2.72647e+06	1.30731e+06	1.267e+06	926156	1.09399e+06	765822	877001	1.01308e+06	819025	1.23701e+06	577764	531855	588989	1.21332e+06	1.42549e+06	1.36159e+06	76922.7	144240	200741	1.33129e+06	679486	673999
CL0170	161	107.2	1.61115	161.106	Positive	[M+H]+	3-[(2S)-1,2,3,6-tetrahydropyridin-2-yl]pyridine	Alkaloids	cluster Ⅳ	standard	C10126	C10H12N2		0	0	0	19668.3	39576.3	14886.2	35848.4	38957.4	67603.6	79712.9	62052	69568	16985.5	19447.8	18690.6	26795.6	46915.7	42663	52192.1	190605	39635.8	0	0	0	0	0	0
CL0762	161	105	6.0216	161.057	Positive	[M+H]+	6-MethylCoumarin	Coumarins and lignans	cluster Ⅷ	putative	C04469	C10H8O2	shared metabolite	252871	326685	192891	640949	964327	1.56593e+06	318685	361614	550644	486372	184461	204120	832773	255646	429808	878345	544998	309505	223496	121099	163552	414540	185675	258974	729997	1.45454e+06	250887
CL0326	161.1	144	2.90318	161.105	Positive	[M+H]+	L-Tryptamine	Alkaloids	cluster Ⅶ	standard	C00398	C10H12N2		0	0	0	459862	299114	190776	87616.7	82594.2	207277	3.0491e+06	2.26451e+06	3.49317e+06	27499	48797.7	502437	2.60626e+07	3.21946e+07	4.09848e+07	1.61086e+06	2.08835e+06	2.17435e+06	617072	335122	580882	100864	65751	125127
CL0091	161.2	90	0.792011	161.106	Positive	[M+H]+	D-Alanyl-D-Alanine	Amino acids and derivatives	cluster Ⅲ	putative	C00993	C6H12N2O3	shared metabolite	34010	21837.9	24291.4	93918.5	79016.5	81248.6	107920	85164.1	98021.7	20201.2	18175.1	20228.6	264995	195448	284126	8902.4	12181.5	17183.3	2.21478e+06	2.15259e+06	1.88077e+06	33623.6	12968.8	28838.4	21400.5	17770.6	26908.3
CL0149	162	74	1.12194	162.075	Positive	[M+H]+	N-Acetylthreonine	Amino acids and derivatives	cluster Ⅷ	standard	-	C6H11NO4	shared metabolite	831834	917683	637195	1.09461e+06	1.29611e+06	1.22962e+06	331663	320512	323879	236181	96561.7	168492	225162	201774	212394	675747	822646	710262	402353	368204	304573	93756	102921	105474	564585	595503	561802
CL0470	162.055	116.049	3.42634	162.052	Positive	[M+H]+	2,4-Dihydroxyquinoline	Alkaloids	cluster Ⅶ	putative	C16716	C9H7NO2	shared metabolite	358830	416812	366806	773641	774608	849149	453889	477642	153144	111424	104409	105989	224774	127736	197171	614695	1.42514e+06	1.20093e+06	303765	286555	287662	444824	451004	559497	111260	106537	114727
CL0062	162.076	98	0.77883	162.075	Positive	[M+H]+	DL-2-Aminoadipic acid	Alkaloids	cluster Ⅸ	putative	C00956	C6H11NO4	shared metabolite	939197	920570	663726	2.7118e+06	2.9292e+06	2.88351e+06	671871	841159	826730	781121	494574	562877	5.5336e+06	4.40037e+06	3.47641e+06	1.62779e+06	1.44685e+06	1.6212e+06	3.24113e+06	3.79226e+06	3.70896e+06	627386	789269	910954	1.2151e+06	969385	943907
CL0984	163	58.8	0.68828	163.06	Negative	[M-H]-	L-Rhamnose	Alcohols and polyols	cluster Ⅷ	standard	C00507	C6H12O5		0	0	0	249543	244088	280569	56961.9	43126.1	80840	119705	114065	128682	20849.2	16325.8	17314	19343.4	21991.8	16488.9	91008.5	47536.6	53359	12697.5	20533.3	10093.7	121299	105409	76534.1
CL1188	163.047	119	3.80025	163.039	Negative	[M-H]-	p-Coumaric acid	Hydroxycinnamoyl derivatives	cluster Ⅱ	standard	C00811	C9H8O3	shared metabolite	4.71777e+07	1.38461e+07	1.03748e+07	5.8547e+06	9.06138e+06	3.08758e+06	1.74714e+06	1.47784e+06	2.55111e+06	7.29373e+06	2.83503e+06	4.60874e+06	6.69464e+06	7.2681e+06	1.2215e+07	959275	544196	762580	7.45538e+06	4.58008e+06	9.82043e+06	1.94424e+07	1.94378e+07	2.38951e+07	1.06787e+06	1.23228e+06	731468
CL0756	163.053	133.051	5.89133	163.058	Positive	[M+H]+	1,6-Anhydro-beta-D-glucose	Alcohols and polyols	cluster Ⅳ	putative	-	C6H10O5	shared metabolite	1.9943e+06	3.01481e+06	1.84456e+06	2.73593e+06	2.88823e+06	2.39207e+06	1.39788e+06	1.41828e+06	1.39009e+06	2.85355e+06	1.93567e+06	2.2282e+06	1.935e+06	1.76937e+06	2.147e+06	1.93764e+06	1.73015e+06	2.27151e+06	2.46244e+06	3.06729e+06	2.65232e+06	1.98409e+06	1.80892e+06	1.97854e+06	2.98963e+06	2.93616e+06	2.95028e+06
CL0154	163.124	130	1.31136	163.123	Positive	[M+H]+	Nicotine	Alkaloids	cluster Ⅳ	standard	C00745	C10H14N2	shared metabolite	115341	111433	128531	174393	175366	98171.8	230099	347544	265754	463526	494836	738079	150117	128187	195780	57157.6	139201	139662	323605	1.12302e+06	407146	146603	155843	219902	40331.7	70705.5	60664.2
CL0197	164	104	1.90038	164.104	Positive	[M+H]+	N-acetyl-2-phenylethylamine	Amino acids and derivatives	cluster Ⅲ	putative	C06746	C10H13NO		0	0	0	0	0	0	0	0	0	0	0	0	0	0	0	0	0	0	40846.7	63323.3	25094.7	0	0	0	0	0	0
CL0032	164.074	56.05	0.663103	164.073	Positive	[M+H]+	L-Homomethionine	Amino acids and derivatives	cluster Ⅱ	putative	C17213	C6H13NO2S	shared metabolite	7.50681e+06	9.35779e+06	9.25511e+06	2.09565e+06	1.40669e+06	2.00424e+06	468806	565028	521893	945531	682657	493710	692689	632354	1.2159e+06	784389	651185	805725	3.26035e+06	2.6515e+06	2.25907e+06	613090	1.65959e+06	1.09718e+06	253058	366443	325454
CL1166	164.2	119.9	3.71426	165.019	Negative	[M-H]-	6-Methylmercaptopurine	Nucleotide and derivates	cluster Ⅱ	putative	C16614	C6H6N4S		1.1259e+06	1.34137e+06	1.39428e+06	188841	192464	191916	57033.8	24739.4	54342.5	95232.9	80048.3	154835	0	0	0	88723.7	106498	131688	264347	276758	273977	301037	332317	390490	84961	69580.3	82708.5
CL1177	165	119	3.80646	165.055	Negative	[M-H]-	L-(-)-3-Phenyllactic acid	Organic acids and derivatives	cluster Ⅱ	standard	C05607	C9H10O3	shared metabolite	1.02925e+06	1.18396e+06	915388	480385	361743	370791	9332.93	9295.75	11815	228280	124420	209487	625739	405237	514061	155140	158889	181782	44249.5	46968.1	70036.6	327951	410802	372182	213909	182374	258009
CL1125	165.027	121	3.10716	165.02	Negative	[M-H]-	Terephthalic acid	Benzoic acids and derivatives	cluster Ⅷ	putative	C06337	C8H6O4		0	0	0	144876	144134	58498.8	0	0	0	0	0	0	0	0	0	0	0	0	0	0	0	0	0	0	0	0	0
CL0990	165.05	75	0.687823	165.04	Negative	[M-H]-	D-Xylonic acid	Alcohols and polyols	cluster Ⅴ	standard	C00502	C5H10O6	shared metabolite	2.65227e+06	2.74444e+06	2.57966e+06	7.2584e+06	6.96357e+06	5.39248e+06	4.10661e+06	3.69242e+06	4.03945e+06	4.16453e+06	3.04429e+06	3.74508e+06	1.14245e+06	1.24101e+06	1.97779e+06	3.41962e+06	2.98783e+06	3.08609e+06	2.83137e+06	2.68568e+06	2.50071e+06	2.34305e+06	2.64049e+06	2.90427e+06	8.0262e+06	7.81605e+06	7.47289e+06
CL0110	165.055	77.1	0.815947	165.053	Positive	[M+H]+	2-Hydroxycinnamic acid	Hydroxycinnamoyl derivatives	cluster Ⅲ	putative	C01772	C9H8O3	shared metabolite	3.58311e+06	4.22045e+06	3.23379e+06	6.79475e+06	6.40211e+06	6.65318e+06	5.73869e+06	6.54722e+06	5.88837e+06	4.27159e+06	3.11137e+06	4.18302e+06	1.01052e+07	7.57489e+06	9.91587e+06	2.19421e+06	1.97249e+06	2.75881e+06	9.21394e+07	8.28383e+07	9.39838e+07	6.47538e+07	7.27823e+07	7.01901e+07	9.34775e+06	9.48588e+06	9.10992e+06
CL1204	165.063	119	3.80075	165.054	Negative	[M-H]-	3-(4-Hydroxyphenyl)propionic acid	Hydroxycinnamoyl derivatives	cluster Ⅱ	standard	C01744	C9H10O3	shared metabolite	1.46767e+06	1.63322e+06	1.20644e+06	731212	572825	696648	15014.9	14065.2	40571.4	396132	248079	341332	948002	620073	888771	247797	269212	312585	69432.8	60043.6	101612	597292	716450	723684	312789	312486	404225
CL0171	165.1	120.1	1.39303	165.044	Positive	[M+H]+	Lumazine	Nucleotide and derivates	cluster Ⅷ	standard	C03212	C6H4N4O2		78916.4	15027.8	33915.1	221585	315717	48005.3	0	0	0	0	0	0	0	0	0	149406	46516.1	39383.3	0	0	0	0	0	0	0	0	0
CL0809	165.1	123	7.18088	165.056	Positive	[M+H]+	Hinokitiol	Alcohols and polyols	cluster Ⅳ	putative	C09904	C10H12O2	shared metabolite	2.12653e+06	2.87018e+06	1.81905e+06	2.24058e+06	2.55496e+06	1.72711e+06	1.69388e+06	1.72387e+06	1.62387e+06	3.19978e+06	2.13152e+06	2.6948e+06	2.04848e+06	1.43593e+06	1.71912e+06	2.09712e+06	1.58418e+06	2.11633e+06	1.7735e+06	3.43932e+06	1.69457e+06	2.21172e+06	1.70222e+06	2.02215e+06	3.08952e+06	2.36596e+06	2.65347e+06
CL0753	165.1	95.2	6.00634	165.04	Positive	[M+H]+	Caffeic aldehyde	Hydroxycinnamoyl derivatives	cluster Ⅶ	putative	C10945	C9H8O3	shared metabolite	3.87587e+06	3.86231e+06	2.29546e+06	2.84756e+06	2.55972e+06	2.36584e+06	1.18229e+06	896309	1.44126e+06	1.23926e+06	585747	1.65341e+06	5.28336e+06	3.32887e+06	7.13898e+06	4.06298e+06	4.72397e+06	5.05238e+06	2.22165e+06	1.74639e+06	1.87452e+06	1.87556e+06	2.40185e+06	2.18669e+06	2.01015e+06	2.14021e+06	1.95593e+06
CL0028	166	102	0.594236	166.05	Positive	[M+H]+	Methionine sulfoxide	Amino acids and derivatives	cluster Ⅴ	putative	C15653	C5H11NO3S	shared metabolite	2.03934e+06	1.85067e+06	1.69649e+06	2.14858e+06	1.65913e+06	2.31728e+06	1.78151e+06	1.96288e+06	1.96377e+06	996820	1.78945e+06	520918	2.16798e+06	2.33213e+06	2.17474e+06	1.86395e+06	1.96394e+06	1.96279e+06	2.52024e+06	2.30923e+06	2.06103e+06	1.16523e+06	1.22657e+06	1.4782e+06	2.41267e+06	2.34889e+06	2.27296e+06
CL0506	166	110.01	3.78374	166.049	Positive	[M+H]+	HBOA	Benzoxazinoids	cluster Ⅱ	putative	C15769	C8H7NO3		2.70854e+08	2.52303e+08	2.28979e+08	0	0	0	0	0	0	0	0	0	0	0	0	0	0	0	0	0	0	8.16423e+06	1.62304e+07	1.29197e+07	2.62653e+06	2.78134e+06	2.7797e+06
CL1006	166.037	124	0.766542	166.024	Negative	[M-H]-	Guanidinoethyl sulfonate	Organic acids and derivatives	cluster Ⅳ	putative	C01959	C3H9N3O3S		16362.4	14548	11054.3	54446.9	87812.5	68094.1	0	0	0	70662.2	56400.9	94843.6	0	0	0	0	0	0	29458.5	29974.4	47493.4	35588.4	44345	61280.4	0	0	0
CL0654	166.043	95	4.44765	166.049	Positive	[M+H]+	Coixol	Alkaloids	cluster Ⅱ	standard	C08579	C8H7NO3		1.99832e+07	1.9005e+07	3.8742e+07	0	0	0	0	0	0	0	0	0	0	0	0	0	0	0	0	0	0	1.23002e+06	487393	981081	0	0	0
CL0177	166.1	121.3	1.73503	166.122	Positive	[M+H]+	Hordenine	Alkaloids	cluster Ⅷ	standard	C06199	C10H15NO		0	0	0	2.28492e+08	1.77605e+08	2.10131e+08	300670	190566	499692	108148	71632	65355.2	0	0	0	7.15191e+07	9.41096e+07	1.19665e+08	0	0	0	0	0	0	0	0	0
CL0217	166.2	120.1	1.99141	166.085	Positive	[M+H]+	L-Phenylalanine	Amino acids and derivatives	cluster Ⅲ	standard	C02057	C9H11NO2	shared metabolite	349484	435394	340913	1.05506e+06	792024	811704	852079	857838	777909	335586	198080	314136	791417	498538	809119	1.00109e+06	1.05748e+06	1.2562e+06	2.40417e+06	2.84427e+06	2.53365e+06	337007	391821	453659	1.18071e+06	1.31605e+06	1.17611e+06
CL1127	167	108	3.29488	167.034	Negative	[M-H]-	4-Hydroxy-3-methoxybenzoate	Organic acids and derivatives	cluster Ⅷ	putative	C06672	C8H8O4	shared metabolite	366926	278982	251517	438828	588367	302769	143235	111671	198192	88516.8	71049.7	117428	158803	183137	259404	52844.9	60374.3	65522	243539	126507	297694	186191	170485	237076	37742.3	29953.3	20257.5
CL0333	167.027	121	2.71296	167.032	Positive	[M+H]+	Phthalic acid	Benzoic acids and derivatives	cluster Ⅶ	putative	C01606	C8H6O4		981089	1.14481e+06	1.20198e+06	1.1639e+06	1.25081e+06	1.47879e+06	4.78456e+06	3.4124e+06	6.28017e+06	5.26677e+06	7.65971e+06	8.37342e+06	1.53798e+06	1.09544e+06	1.11149e+06	7.12371e+06	8.20139e+06	8.4922e+06	1.32309e+06	941865	1.12641e+06	0	0	0	1.30148e+06	1.39844e+06	1.16661e+06
CL1210	167.1	108	3.95328	167.034	Negative	[M-H]-	Homogentisate	Organic acids and derivatives	cluster Ⅱ	putative	C00544	C8H8O4	shared metabolite	5.38008e+06	9.22936e+06	5.62012e+06	100182	146559	106860	22424.8	24178.2	60470.2	47670.2	19250.5	103130	339536	254385	130865	20626.7	12576.4	6445.26	39126.8	19022.6	49059.7	67934.5	40396.4	35723.6	74651.6	49398.8	57382.5
CL1070	167.1	123	2.31928	167.034	Negative	[M-H]-	3,4-Dihydroxybenzeneacetic acid	Organic acids and derivatives	cluster Ⅱ	standard	C01161	C8H8O4		149450	93554	90396.4	0	0	0	0	0	0	0	0	0	0	0	0	0	0	0	0	0	0	0	0	0	0	0	0
CL0160	168.065	150.054	1.24515	168.064	Positive	[M+H]+	Pyridoxal	Vitamins	cluster Ⅷ	putative	C00250	C8H9NO3		0	0	0	9.26227e+07	7.2851e+07	7.7072e+07	0	0	0	8.1779e+06	7.11064e+06	1.02703e+07	2.68957e+06	1.74857e+06	3.37654e+06	0	0	0	0	0	0	2.24034e+07	3.50567e+07	2.29359e+07	987158	666165	863303
CL1040	169.022	125	1.95593	169.014	Negative	[M-H]-	Gallic acid	Benzoic acids and derivatives	cluster Ⅱ	standard	C01424	C7H6O5		34584	64228.7	55532.5	0	0	0	0	0	0	0	0	0	0	0	0	0	0	0	0	0	0	0	0	0	0	0	0
CL0309	169.05	65.03	2.56512	169.048	Positive	[M+H]+	Gallacetophenone	Phenolic acids	cluster Ⅷ	putative	C08513	C8H8O4	shared metabolite	3.72396e+06	4.21601e+06	2.51088e+06	3.50667e+06	3.18475e+06	3.32947e+06	1.13824e+06	1.25296e+06	1.13888e+06	1.80572e+06	753090	919049	1.7797e+06	971739	1.14495e+06	914370	1.23167e+06	1.57636e+06	319446	378046	618847	783599	876067	1.1169e+06	1.72139e+06	2.09424e+06	1.64938e+06
CL0249	169.05	65	2.18502	169.048	Positive	[M+H]+	2,6-Dimethoxy-1,4-benzoquinone	Others	cluster Ⅱ	putative	C10331	C8H8O4	shared metabolite	2.53948e+06	3.36935e+06	1.5373e+06	718175	1.13809e+06	1.02601e+06	234958	80710.1	284580	471865	561054	608949	1.23782e+06	1.02201e+06	1.15416e+06	354482	286576	319551	278870	286935	287630	246392	184333	447912	310425	286625	249709
CL0037	169.09	134	0.794404	169.095	Positive	[M+H]+	4-(Aminomethyl)-5-(hydroxymethyl)-2-methylpyridin-3-ol	Others	cluster Ⅲ	putative	C00534	C8H12N2O2	shared metabolite	2.42549e+06	2.77486e+06	3.0949e+06	569527	475664	413438	1.89511e+06	947719	918530	204405	207381	103996	1.20702e+06	853367	976450	555321	770796	710446	5.59797e+06	7.35537e+06	6.80285e+06	1.3752e+06	2.71599e+06	1.0816e+06	1.5928e+06	1.54845e+06	1.54761e+06
CL0026	170	96	0.659932	170.091	Positive	[M+H]+	3-N-Methyl-L-histidine	Amino acids and derivatives	cluster Ⅳ	standard	C01152	C7H11N3O2		0	0	0	109473	119247	125879	198514	55802	659112	1.62747e+07	7.84115e+06	1.10292e+07	409355	294473	616466	0	0	0	148857	35766.4	107055	38810	168647	53097.7	23975	30702.4	42830.7
CL0122	170.1	134.1	1.12518	170.079	Positive	[M+H]+	Pyridoxine	Vitamins	cluster Ⅲ	standard	C00314	C8H11NO3	shared metabolite	3.4214e+06	3.02759e+06	3.6299e+06	593320	445371	383601	1.50076e+06	805738	2.0732e+06	46563.5	21431.9	27358.9	336851	351890	531469	492904	592875	656594	4.19557e+06	5.74243e+06	4.33768e+06	1.03558e+06	1.88146e+06	1.10396e+06	357149	455580	390080
CL1262	171.103	99.081	5.23059	171.102	Negative	[M-H]-	9-Oxononanoic acid	Organic acids and derivatives	cluster Ⅲ	putative	C16322	C9H16O3	shared metabolite	31330	40552.2	35635.6	35000	37867.8	41897.9	10021.7	17144.6	14580.3	35298.1	21899.5	47376.4	52426.3	31525.6	29094.5	26367.9	31868	39503.6	54734.9	78640.8	52142.4	109816	24802.6	23244.6	37504.8	32130.1	33720.2
CL1154	172.105	130	3.42342	172.098	Negative	[M-H]-	N-Acetyl-l-isoleucine	Amino acids and derivatives	cluster Ⅸ	standard	C02710	C8H15NO3		178827	151064	121992	0	0	0	21670.4	22295.6	20896.7	0	0	0	137758	93039.8	163269	0	0	0	0	0	0	0	0	0	0	0	0
CL1023	173.009	71.034	1.10076	173.009	Negative	[M-H]-	Dehydroascorbic acid	Vitamins	cluster Ⅶ	putative	C05422	C6H6O6	shared metabolite	47273.2	720986	11258	7.23633e+06	5.2713e+06	4.34937e+06	2.83446e+06	2.99536e+06	4.15768e+06	1.15977e+07	1.00485e+07	1.39608e+07	3.15385e+06	2.19453e+06	1.52727e+06	1.3623e+07	1.35883e+07	1.53448e+07	9.15198e+06	7.03448e+06	7.37062e+06	2.15029e+06	2.73533e+06	2.75371e+06	902089	1.15766e+06	906794
CL1159	173.046	93.035	3.27754	173.044	Negative	[M-H]-	2-Oxoheptanedionic acid	Organic acids and derivatives	cluster Ⅸ	putative	C16588	C7H10O5		0	0	0	0	0	0	228431	126473	188126	0	0	0	1.27003e+06	872235	880847	133499	51502.7	102238	81403.2	114004	112892	61214.3	49508.4	46684.8	58078.4	54970.4	75761.3
CL1007	173.053	93	0.803331	173.044	Negative	[M-H]-	Shikimic acid	Organic acids and derivatives	cluster Ⅵ	standard	C00493	C7H10O5	shared metabolite	1.35454e+06	2.60472e+06	2.43698e+06	522137	521248	533816	9.64582e+06	8.5989e+06	1.1073e+07	453417	455758	322854	562880	516026	618685	287706	168540	300867	5.75249e+06	3.98339e+06	6.15046e+06	2.83042e+06	1.94979e+06	1.43062e+06	3.08697e+06	4.16751e+06	2.95561e+06
CL1198	173.082	111	3.79128	173.08	Negative	[M-H]-	SubericAcid	Organic acids and derivatives	cluster Ⅳ	putative	C08278	C8H14O4	shared metabolite	519760	349208	403015	642004	618215	695541	873525	907566	611152	749765	521324	1.19799e+06	412152	261530	468130	341937	234714	379782	461108	846972	640164	1.0216e+06	475628	425488	574849	452195	466788
CL0092	173.2	115.5	0.797154	173.089	Positive	[M+H]+	Glycyl-L-proline	Amino acids and derivatives	cluster Ⅵ	putative	-	C7H12N2O3	shared metabolite	336561	344287	254792	437070	407189	460516	864562	1.00969e+06	661714	320480	153713	260832	507870	452834	521831	321743	271002	352432	288045	247162	240268	179933	211182	213941	777028	690051	675366
CL0033	175	116	0.665922	175.117	Positive	[M+H]+	L-Arginine	Amino acids and derivatives	cluster Ⅲ	standard	C00062	C6H14N4O2	shared metabolite	223796	72311.2	17295.6	4.35865e+06	3.37622e+06	3.72804e+06	650499	867082	741196	909735	930940	1.15454e+06	3.49061e+06	2.60197e+06	2.74399e+06	949642	1.12331e+06	1.05271e+06	5.64222e+06	5.30367e+06	4.86221e+06	209052	813559	484219	210672	358431	414560
CL0027	175	99	0.616861	175.023	Positive	[M+H]+	trans-Citridic acid	Organic acids and derivatives	cluster Ⅱ	putative	C02341	C6H6O6		914363	1.12003e+06	1.44999e+06	0	0	0	347041	564230	570399	0	0	0	281536	370651	715168	1.31524e+06	1.09598e+06	444825	0	0	0	2.21725e+06	1.71794e+06	1.78525e+06	0	0	0
CL0162	175	158	1.2778	175.121	Positive	[M+H]+	L-Theanine	Amino acids and derivatives	cluster Ⅲ	putative	C01047	C7H14N2O3	shared metabolite	144074	259738	55496	692772	444326	664762	1.55248e+06	1.23794e+06	1.26039e+06	695014	742252	825556	522046	345176	639015	765976	995132	933267	2.01624e+06	2.91326e+06	2.30277e+06	1.09167e+06	1.07473e+06	1.08588e+06	2.57471e+06	2.56945e+06	2.44043e+06
CL1104	175.061	115.04	2.67742	175.061	Negative	[M-H]-	2-Propylmalic Acid	Organic acids and derivatives	cluster Ⅷ	putative	C05994	C7H12O5	shared metabolite	3.06739e+06	4.31987e+06	4.23229e+06	6.83822e+06	8.34506e+06	6.72084e+06	4.1289e+06	934558	1.81345e+06	1.49584e+06	883867	1.33477e+06	1.78743e+06	1.02027e+06	1.5055e+06	3.84694e+06	4.32196e+06	3.50484e+06	462181	583968	614460	2.35061e+06	2.17063e+06	2.897e+06	5.38397e+06	3.64419e+06	4.59328e+06
CL0410	175.063	133.051	3.14752	176.077	Positive	[M+H]+	1-methoxyindole-3-carbaldehyde	Alkaloids	cluster Ⅳ	putative	-	C10H9NO2		6.48243e+06	8.19141e+06	4.6658e+06	2.94491e+06	1.94844e+06	1.81139e+06	1.24577e+06	900289	729399	9.90081e+06	8.7634e+06	1.16412e+07	0	0	0	0	0	0	709674	822796	502765	0	0	0	600370	479160	447709
CL0366	175.1	133.1	2.86659	176.069	Positive	[M+H]+	5-methoxyindole-3-carbaldehyde	Alkaloids	cluster Ⅸ	putative	-	C10H9NO2		0	0	0	0	0	0	0	0	0	0	0	0	2.92522e+06	2.23945e+06	3.9368e+06	161733	181010	300449	0	0	0	288181	501226	356048	0	0	0
CL0277	175.123	130	2.45409	175.109	Positive	[M+H]+	Gramine	Alkaloids	cluster Ⅲ	putative	C08304	C11H14N2	shared metabolite	203501	276558	183105	383792	238781	206116	450954	365788	610164	99265.5	168208	132110	111167	126499	156498	189680	145889	188430	738813	949600	918145	133995	126683	183601	483509	456084	601196
CL0161	176	134	1.20578	176.052	Positive	[M+H]+	N-Acetylaspartate	Amino acids and derivatives	cluster Ⅶ	putative	C01042	C6H9NO5	shared metabolite	44099	54591.3	25705.7	42252.4	35708.4	35924.9	997508	946072	697114	1.46413e+06	1.01025e+06	1.77602e+06	100789	78595.2	163311	1.413e+06	2.07612e+06	1.99895e+06	262012	243526	225115	33775.3	50758.6	72726.2	1.66234e+06	1.19834e+06	1.11848e+06
CL0673	176.1	130.1	4.65592	176.067	Positive	[M+H]+	Indole 3-acetic acid (IAA)	Phytohormones	cluster Ⅱ	putative	C00954	C10H9NO2	shared metabolite	143330	176017	227929	110185	97433.7	56501.4	68060.8	64428.5	90411.8	204483	78683	120020	122815	99782.7	136459	128178	84943.3	128493	146382	168197	278882	324754	252785	273068	206432	141920	219487
CL0058	176.1	113	0.778022	176.091	Positive	[M+H]+	L-Citrulline	Amino acids and derivatives	cluster Ⅲ	putative	C00327	C6H13N3O3	shared metabolite	160179	34408.3	52825.8	108850	100985	82099.9	369978	122599	93750.3	184518	96634	211210	699498	431727	362655	175737	230019	153328	325120	212341	454527	66733.5	94831.8	96436.8	173261	121236	140672
CL0014	177	99	0.609599	177.036	Positive	[M+H]+	L-Ascorbic Acid	Vitamins	cluster Ⅱ	putative	C00072	C6H8O6		1.35134e+06	1.88497e+06	2.47261e+06	0	0	0	754208	686668	853105	0	0	0	1.1595e+06	1.07558e+06	1.721e+06	1.83889e+06	1.79507e+06	711165	0	0	0	3.51649e+06	3.29434e+06	2.36966e+06	528818	784523	530811
CL1150	177	133.2	3.266	177.019	Negative	[M-H]-	Esculetin (6,7-dihydroxycoumarin)	Coumarins and lignans	cluster Ⅱ	standard	C09263	C9H6O4		1.0577e+07	1.13484e+06	691413	108931	285224	57017.5	0	0	0	0	0	0	0	0	0	0	0	0	0	0	0	119981	52677.3	95952.1	0	0	0
CL1300	177.048	133.1	7.14244	177.039	Negative	[M-H]-	Pectin (Technical Grade)	Alcohols and polyols	cluster Ⅷ	putative	C00714	C6H10O6	shared metabolite	1.00212e+06	1.34937e+06	999476	1.72704e+06	1.8557e+06	1.25128e+06	742162	727794	765245	1.53555e+06	891641	1.37922e+06	995445	759643	1.20762e+06	830137	716706	861379	932217	1.27159e+06	948145	999109	1.33924e+06	957782	1.52591e+06	1.25172e+06	1.11049e+06
CL0093	177.1	95.2	0.808793	178.047	Positive	[M+H]+	N-Formylmethionine	Amino acids and derivatives	cluster Ⅵ	putative	C03145	C6H11NO3S		0	0	0	2.67869e+06	702431	906832	1.75189e+07	1.57264e+07	1.61211e+07	3.68253e+06	8.64645e+06	8.4285e+06	2.11169e+06	4.29781e+06	7.03826e+06	7.07052e+06	7.88379e+06	5.26983e+06	431743	629929	286885	6.45489e+06	6.65579e+06	9.64416e+06	1.39666e+07	1.41834e+07	1.21166e+07
CL0200	177.1	118	1.94383	177.1	Positive	[M+H]+	(-)-Cotinine	Alkaloids	cluster Ⅶ	standard	C13773	C10H12N2O		0	0	0	0	0	0	0	0	0	0	0	0	0	0	0	282240	321720	419873	117980	193366	127533	0	0	0	80313.8	71466.6	79483.6
CL0985	177.14	99	0.796006	177.04	Negative	[M-H]-	D-(+)-Glucono-1,5-lactone	Alcohols and polyols	cluster Ⅵ	standard	C00198	C6H10O6		23437.6	25880.8	54420.4	17383.7	13539.6	6114.77	81812.9	83255.7	63735.7	0	0	0	17824	13600.7	14911.5	0	0	0	16849.7	11362.1	23978.2	74061.3	43017.2	13293.3	96523.1	76647.4	84883.4
CL0183	177.2	160.3	1.81691	177.101	Positive	[M+H]+	N-hydroxy tryptamine	Alkaloids	cluster Ⅳ	putative	C17203	C10H12N2O	shared metabolite	84331.9	26081.8	21445.3	497227	194490	314129	130904	132549	191399	3.08743e+07	5.80663e+07	1.66103e+07	662205	367583	3.16058e+06	631785	1.39194e+06	3.50599e+06	3.46095e+07	4.47748e+07	4.23766e+07	50758.8	22716.4	83796.6	999844	1.50593e+06	1.42012e+06
CL0401	179.03	133	3.04541	179.053	Positive	[M+H]+	Daphnetin	Coumarins and lignans	cluster Ⅸ	putative	C03093	C9H6O4		0	0	0	0	0	0	0	0	0	0	0	0	2.19845e+06	1.66139e+06	2.45478e+06	0	0	0	0	0	0	0	0	0	0	0	0
CL0668	179.063	91	4.59706	179.067	Positive	[M+H]+	4-Hydroxy-3-methoxycinnamaldehyde	Coumarins and lignans	cluster Ⅱ	standard	C02666	C10H10O3		1.74608e+06	1.23097e+06	640313	0	0	0	0	0	0	836489	802372	948639	875995	1.3931e+06	1.67821e+06	469014	350869	432805	425598	202443	461152	946297	769743	819035	0	0	0
CL1202	179.079	146	3.83115	179.07	Negative	[M-H]-	Coniferyl alcohol	Hydroxycinnamoyl derivatives	cluster Ⅷ	standard	C00590	C10H12O3	shared metabolite	266343	97496.4	43547.7	513880	993366	83198.8	87281.1	120426	385923	282738	73630	96579.9	122588	498634	804378	172641	31611	35106.9	266822	45008.9	403309	186963	60369.7	158470	52919.4	52895.1	40504.5
CL0730	179.1	147.1	5.46375	179.068	Positive	[M+H]+	Methyl p-coumarate	Hydroxycinnamoyl derivatives	cluster Ⅱ	standard	-	C10H10O3		1.47437e+06	824758	667043	352354	410833	313653	0	0	0	669312	527627	504585	887309	687478	683576	77550.5	62107	90803.7	667473	405980	665747	621007	593844	557056	301793	210722	394350
CL0763	179.1	119.1	6.02384	179.068	Positive	[M+H]+	2-Methoxycinnamic acid	Hydroxycinnamoyl derivatives	cluster Ⅷ	putative	-	C10H10O3	shared metabolite	467282	473432	403067	1.22408e+06	1.49907e+06	2.39266e+06	397967	746010	741256	931879	283523	400750	1.55784e+06	510942	764243	1.57645e+06	941538	543078	442536	252650	293092	722876	290969	436524	1.32157e+06	2.25171e+06	399965
CL0975	179.157	87	0.702928	179.055	Negative	[M-H]-	Inositol	Alcohols and polyols	cluster Ⅵ	standard	C00137	C6H12O6	shared metabolite	600794	540053	702775	1.26925e+06	1.50782e+06	1.28756e+06	1.6796e+06	1.27773e+06	1.77248e+06	1.4536e+06	933207	1.36946e+06	573462	561652	640297	99114.7	74818.5	77743.5	401761	319856	384056	1.16394e+06	1.57237e+06	1.40978e+06	1.98606e+06	1.6944e+06	1.49433e+06
CL0007	180	162	0.666626	180.088	Positive	[M+H]+	Glucosamine	Alcohols and polyols	cluster Ⅸ	putative	C00329	C6H13NO5		355583	493704	1.58297e+06	501244	120091	410466	394895	530234	351264	0	0	0	1.3768e+06	1.32935e+06	2.96109e+06	431199	568639	272301	230838	337840	291542	1.36904e+06	1.04249e+06	696845	871270	1.30203e+06	926907
CL0330	180.09	120.08	2.91098	180.099	Positive	[M+H]+	D-beta-Homophenylalanine	Amino acids and derivatives	cluster Ⅲ	putative	-	C10H13NO2		0	0	0	1.00565e+06	1.04116e+06	835409	1.06123e+06	1.23114e+06	1.22137e+06	763751	552882	425361	3.11903e+06	1.73922e+06	3.05682e+06	1.40922e+06	1.40221e+06	1.46946e+06	3.4422e+06	4.28638e+06	3.66753e+06	971935	765657	1.04691e+06	2.11778e+06	2.26009e+06	2.40334e+06
CL0029	181	99	0.615743	181.077	Positive	[M+H]+	Alpha-D-Glucose	Alcohols and polyols	cluster Ⅱ	putative	C00267	C6H12O6		7.6499e+07	8.70239e+07	1.25634e+08	8.48841e+06	1.38424e+06	1.00053e+06	3.28213e+07	3.62628e+07	3.93736e+07	1.20075e+06	1.47922e+06	1.16418e+06	3.75135e+07	4.58037e+07	8.62904e+07	8.28031e+07	7.89391e+07	3.82987e+07	0	0	0	1.9083e+08	1.32988e+08	1.26783e+08	2.42577e+07	3.33896e+07	2.46847e+07
CL1219	181.051	151	4.05027	181.05	Negative	[M-H]-	Syringic Aldehyde	Phenolic acids	cluster Ⅱ	putative	C06420	C9H10O4	shared metabolite	1.35808e+06	784490	640943	369448	609034	273805	227939	169260	287555	240522	144777	295112	262905	327365	552981	311671	266557	265638	435157	343603	545160	185357	185733	279435	109362	114317	95100.7
CL0986	181.08	101	0.719804	181.071	Negative	[M-H]-	Dulcitol	Alcohols and polyols	cluster Ⅷ	standard	C01697	C6H14O6		155883	184813	145260	9.39224e+06	8.73204e+06	9.47872e+06	433430	402736	387440	413109	938140	507947	15668.8	23111.8	26347.2	0	0	0	74408.8	50314.7	50652.8	312711	357516	415689	948758	691061	640561
CL0783	181.124	107.087	6.59905	181.122	Positive	[M+H]+	Dihydroactinidiolide	Lipids	cluster Ⅶ	putative	-	C11H16O2	shared metabolite	9.08576e+06	1.03588e+07	6.93578e+06	7.01183e+06	5.86086e+06	6.28401e+06	4.12305e+06	3.18923e+06	4.1685e+06	2.6202e+06	1.10142e+06	3.41354e+06	1.27822e+07	7.06503e+06	1.28977e+07	1.17167e+07	1.30948e+07	1.42913e+07	5.06946e+06	4.40246e+06	4.73593e+06	4.44647e+06	5.92972e+06	5.37293e+06	3.35087e+06	4.52758e+06	3.80667e+06
CL0263	181.2	124.1	2.31456	181.08	Positive	[M+H]+	D-(-)-Fructose	Alcohols and polyols	cluster Ⅱ	putative	C00095	C6H12O6		158736	184414	185695	0	0	0	0	0	0	0	0	0	0	0	0	0	0	0	0	0	0	288971	218684	362262	205406	209096	182522
CL0114	182.041	136.043	1.1296	182.046	Positive	[M+H]+	L-Methionine sulfone	Others	cluster Ⅸ	putative	-	C5H11NO4S	shared metabolite	7.65258e+06	8.17388e+06	7.31045e+06	1.61331e+07	1.34841e+07	1.44383e+07	9.82767e+06	1.07216e+07	1.13172e+07	6.68302e+06	4.26945e+06	6.31971e+06	2.40479e+07	1.71841e+07	2.09225e+07	5.88233e+06	7.60024e+06	9.91279e+06	1.58242e+07	1.72566e+07	1.41028e+07	1.23851e+07	1.45648e+07	1.66253e+07	1.41193e+07	1.6283e+07	1.74577e+07
CL0125	182.1	136.1	1.1272	182.08	Positive	[M+H]+	L-Tyrosine	Amino acids and derivatives	cluster Ⅸ	standard	C00082	C9H11NO3	shared metabolite	2.57056e+06	2.81383e+06	2.41919e+06	4.51412e+06	3.83829e+06	4.28325e+06	3.05575e+06	3.5397e+06	3.70862e+06	2.11469e+06	1.36418e+06	1.67142e+06	7.003e+06	5.09156e+06	5.65614e+06	1.74689e+06	2.25903e+06	2.60333e+06	4.22749e+06	4.56156e+06	3.7471e+06	3.30837e+06	4.09767e+06	4.59758e+06	4.64751e+06	5.04527e+06	5.05251e+06
CL1269	183.005	109.017	5.23785	183.003	Negative	[M-H]-	2,4-Dinitrophenol	Phenolic acids	cluster Ⅷ	putative	C02496	C6H4N2O5	shared metabolite	15418.4	18516.1	12410.4	24986.3	28482.2	19051.9	6140.43	7641.51	7238.73	22467.3	7372.85	16771.6	15380.4	9780.2	13621.6	14670.1	12073.9	22928	14194	24697.4	10894.2	9620.34	10928.9	13115	16261.7	13386.7	13759.2
CL0617	183.066	165.055	4.08485	183.078	Positive	[M+H]+	Dihydrocaffeic acid	Hydroxycinnamoyl derivatives	cluster Ⅸ	putative	C10447	C9H10O4		1.09663e+06	522697	937066	1.00342e+06	706699	768839	0	0	0	450007	457323	1.2139e+06	1.32216e+07	6.48612e+06	1.41085e+07	0	0	0	0	0	0	0	0	0	0	0	0
CL0004	183.9	83	0.599914	184.044	Positive	[M+H]+	5-Sulfanyl-1-pentanesulfonamide	Others	cluster Ⅴ	putative	-	C5H13NO2S2	shared metabolite	1.03754e+07	8.88086e+06	7.85151e+06	1.10807e+07	8.24023e+06	1.06238e+07	9.17672e+06	1.02761e+07	9.74714e+06	5.71558e+06	8.64057e+06	3.00534e+06	1.25632e+07	1.18064e+07	1.07043e+07	8.84296e+06	1.00668e+07	1.11403e+07	1.09567e+07	1.20903e+07	1.11607e+07	5.33139e+06	5.87927e+06	7.81666e+06	1.28266e+07	1.23522e+07	1.23322e+07
CL0039	184	125	0.793326	184.071	Positive	protonated	O-Phosphocholine	Alkaloids	cluster Ⅸ	standard	C00588	C5H15NO4P+	shared metabolite	1.19585e+07	1.25501e+07	7.70377e+06	1.26363e+07	1.49098e+07	1.40011e+07	7.23739e+06	7.70203e+06	1.04569e+07	3.88477e+06	2.11537e+06	3.86182e+06	1.47024e+07	2.47095e+07	1.59927e+07	4.32258e+06	4.59788e+06	6.62721e+06	1.7741e+07	1.1011e+07	1.4187e+07	2.11219e+06	3.81196e+06	4.20534e+06	7.87338e+06	8.98425e+06	9.765e+06
CL0195	184.053	148.04	1.6901	184.059	Positive	[M+H]+	4-Pyridoxate	Vitamins	cluster Ⅳ	putative	C00847	C8H9NO4	shared metabolite	903954	1.19276e+06	962675	3.53795e+06	3.23497e+06	3.38018e+06	1.73338e+06	1.45972e+06	1.88743e+06	7.14894e+06	6.77564e+06	9.74565e+06	2.67338e+06	1.79503e+06	3.34932e+06	612618	1.03839e+06	701645	5.34672e+06	5.8661e+06	6.20963e+06	4.73239e+06	4.38587e+06	4.36113e+06	158588	194536	133486
CL0178	185.093	70.06	1.74526	185.09	Positive	[M+H]+	Cyclo(Ser-Pro)	Amino acids and derivatives	cluster Ⅱ	putative	-	C8H12N2O3	shared metabolite	467549	638364	405285	389474	297794	335234	175062	142325	161994	162035	136279	161044	135159	77315.2	143507	138843	212336	136365	232615	300008	293628	142235	83087.1	132745	157745	166511	139192
CL1326	185.155	185.156	9.04956	185.154	Negative	[M-H]-	Undecylic Acid	Lipids	cluster Ⅳ	putative	C17715	C11H22O2	shared metabolite	571624	608904	407895	841885	849258	885120	332890	403727	447583	1.29083e+06	702365	795435	407347	359178	433893	427360	384216	422575	473276	597771	536892	548457	352671	386439	634704	586928	473339
CL0020	186.1	84.96	0.596257	186.014	Positive	[M+H]+	O-Phosphoserine	Amino acids and derivatives	cluster Ⅴ	putative	C01005	C3H8NO6P	shared metabolite	1.38785e+06	1.28591e+06	1.13218e+06	1.58084e+06	1.10805e+06	1.44904e+06	1.35e+06	1.40166e+06	1.41612e+06	688200	1.16336e+06	414298	1.91814e+06	1.56514e+06	1.62986e+06	1.27616e+06	1.26911e+06	1.31348e+06	1.43459e+06	1.65184e+06	1.49592e+06	812276	884455	1.02761e+06	1.96533e+06	1.74577e+06	1.91898e+06
CL1250	187	145	4.5816	187.096	Negative	[M-H]-	Azelaate	Organic acids and derivatives	cluster Ⅱ	putative	-	C9H16O4		110650	125435	143995	54727	41096.7	42863	0	0	0	0	0	0	76189	38263.4	72030.9	13332.5	12210	3962.65	27028.7	30849.4	29042.5	14451.5	20534.5	16017.6	0	0	0
CL1242	187.105	125	4.40113	187.097	Negative	[M-H]-	Azelaic Acid	Organic acids and derivatives	cluster Ⅲ	standard	C08261	C9H16O4	shared metabolite	771752	713045	623441	830176	955686	930780	444411	387187	373416	1.16656e+06	614447	1.44096e+06	1.36662e+06	623677	1.15449e+06	776867	751738	867139	1.04611e+06	1.69389e+06	1.383e+06	2.74839e+06	1.00895e+06	904428	944714	824978	704299
CL0082	187.2	112.8	0.694986	186.999	Positive	[M+H]+	3-Phosphoglycerate	Hydroxycinnamoyl derivatives	cluster Ⅶ	putative	C00197	C3H7O7P		239160	623792	230402	736478	717429	628888	545862	527305	338925	399243	167253	219488	655424	747308	931108	2.37376e+06	2.37013e+06	2.40011e+06	1.10372e+06	1.20416e+06	1.07415e+06	373716	274738	339471	0	0	0
CL1026	187.2	125	1.11219	187.067	Negative	[M-H]-	Nα-Acetyl-L-glutamine	Amino acids and derivatives	cluster Ⅳ	putative	D07063	C7H12N2O4		56051.9	68212.7	41265.5	98975	106230	93559.7	30086.5	28804.9	18330.4	398674	223944	280851	38845.6	25038.2	29908.8	68805.9	61002	73992.1	193940	191438	179913	17032.7	12115.5	22775.5	0	0	0
CL0281	188.071	118.065	2.45497	188.07	Positive	[M+H]+	3-Indoleacrylic acid	Alkaloids	cluster Ⅲ	putative	C21283	C11H9NO2	shared metabolite	413859	456613	339770	576114	454793	436492	761035	428040	890606	156447	270771	228308	203611	171847	248205	219019	209573	295180	1.08215e+06	1.44515e+06	1.58383e+06	366422	362824	419291	911268	855800	1.0858e+06
CL0040	189	144	0.664717	189.129	Positive	[M+H]+	H-HomoArg-OH	Amino acids and derivatives	cluster Ⅸ	putative	C01924	C7H16N4O2		0	0	0	75426.7	107486	82130.2	11993.1	16663.2	21066.8	35906.4	28682	35954.1	210623	124953	253762	134423	119973	103716	137839	123861	153447	17887.7	118420	57791.4	23607.8	18709.6	19872.7
CL0978	189.095	171	0.690425	189.092	Negative	[M-H]-	2,6-Diaminooimelic acid	Amino acids and derivatives	cluster Ⅵ	putative	C00666	C7H14N2O4	shared metabolite	385218	868966	507138	212268	182736	270546	976031	757591	1.19264e+06	557421	339012	382437	299587	243202	301856	183036	78819.4	138642	201954	148851	254009	674432	594715	442520	800391	821173	505487
CL0208	189.1	86	2.02997	189.121	Positive	[M+H]+	N-Glycyl-L-leucine	Amino acids and derivatives	cluster Ⅶ	putative	C02155	C8H16N2O3	shared metabolite	308051	317553	236782	358982	381290	372241	216928	175476	271011	241662	134354	174938	335864	194715	312623	472414	544733	555456	469312	531590	419772	265274	226628	199308	354381	399422	333664
CL0041	189.134	70.065	0.801805	189.129	Positive	[M+H]+	N-Monomethyl-L-arginine	Amino acids and derivatives	cluster Ⅷ	putative	C03884	C7H16N4O2		104415	119213	78176.4	3.58515e+06	1.7651e+06	1.40395e+06	139702	190845	160084	46159.2	63364.1	77460.8	85482.5	80409.5	134529	64480.3	46432.6	59976.4	0	0	0	468626	495968	413585	196783	250588	287497
CL0118	189.2	126	1.06947	189.121	Positive	[M+H]+	N6-Acetyl-L-lysine	Amino acids and derivatives	cluster Ⅰ	standard	C02727	C8H16N2O3	shared metabolite	1.2012e+06	1.18354e+06	798587	770655	779526	1.13529e+06	155921	173608	282271	185613	136509	123698	759427	555916	718470	277997	328399	614487	845321	780133	689249	2.16577e+06	2.2168e+06	2.80222e+06	307369	203659	356261
CL0153	190.1	130	1.12481	190.069	Positive	[M+H]+	N-Acetyl-L-glutamic acid	Amino acids and derivatives	cluster Ⅶ	standard	C00624	C7H11NO5		24834.1	38771	15633.2	120662	161725	147198	183975	107530	125550	84152.8	28213.3	72354.5	187081	165386	120676	828799	1.09283e+06	1.01666e+06	137467	177134	166606	0	0	0	0	0	0
CL0769	190.1	130	6.15113	190.083	Positive	[M+H]+	Methyl indole-3-acetate	Phytohormones	cluster Ⅱ	putative	C20635	C11H11NO2	shared metabolite	137265	257843	132592	48647.7	62847.2	48622.7	22960.1	19894.1	11583.1	74629.8	64446.5	78191.8	23319.7	20609.1	27107.9	29767.7	29908.7	34791.9	27758.5	21767.6	26992.6	73751.8	60079.2	56089.9	20559.2	25050.8	23872.8
CL1013	191	111	0.796518	191.02	Negative	[M-H]-	Citric acid	Organic acids and derivatives	cluster Ⅳ	standard	C00158	C6H8O7	shared metabolite	3.50334e+06	3.67804e+06	3.56076e+06	2.79166e+06	1.9701e+06	2.1516e+06	685247	1.06714e+06	691786	3.40002e+06	5.11124e+06	4.46589e+06	391323	787553	624778	1.68977e+06	1.17281e+06	960965	1.41492e+06	1.50156e+06	1.52553e+06	241395	214441	276517	2.81524e+06	1.73955e+06	1.64333e+06
CL1079	191.1	191.1	2.74036	191.019	Negative	[M-H]-	Isocitrate	Organic acids and derivatives	cluster Ⅸ	putative	C00311	C6H8O7		1.0042e+08	1.85657e+08	1.29679e+08	3.52294e+07	3.81618e+07	3.59136e+07	6.73531e+06	3.18551e+06	3.90409e+06	1.6807e+06	1.04633e+06	1.54067e+06	2.08433e+08	1.97876e+08	2.09591e+08	0	0	0	0	0	0	4.48574e+07	4.11427e+07	2.33084e+07	1.41298e+08	1.58335e+08	1.91011e+08
CL0866	191.107	173.4	8.39687	191.103	Positive	[M+H]+	Ligustilide	Lipids	cluster Ⅶ	putative	C16987	C12H14O2		0	0	0	57371.5	153535	102930	123116	340394	284060	76548.2	12994.5	47657.2	116089	41645.7	112256	621339	424809	255629	27961.2	47502.6	31046.4	304426	212137	274758	79705	68029.2	43104.9
CL0218	192.058	146.06	1.97405	192.064	Positive	[M+H]+	N-Acetylmethionine	Amino acids and derivatives	cluster Ⅴ	putative	C02712	C7H13NO3S	shared metabolite	800756	697766	695400	1.14285e+06	1.11943e+06	1.1499e+06	1.81563e+06	1.14355e+06	1.45322e+06	425422	192423	535876	3.57092e+06	2.05347e+06	1.8955e+06	2.37121e+06	2.46452e+06	2.37246e+06	2.5864e+06	2.85175e+06	2.61788e+06	232228	229352	184900	3.01816e+06	3.30833e+06	3.04631e+06
CL0493	192.066	146.06	3.55779	192.071	Positive	[M+H]+	2-(5-hydroxy-1H-indol-3-yl)acetic acid	Phytohormones	cluster Ⅴ	putative	C05635	C10H9NO3		0	0	0	0	0	0	0	0	0	0	0	0	0	0	0	0	0	0	0	0	0	206937	313905	240501	378816	325586	362517
CL0987	193.035	72.795	0.668596	193.034	Negative	[M-H2O-H]-	D-Galacturonic acid(Gal A)	Organic acids and derivatives	cluster Ⅵ	putative	C00333	C6H12O8	shared metabolite	72738.3	75826.7	85171.2	60009.8	38428.8	52808.3	229481	155124	247212	32444.7	68657.1	35171.7	60116.8	61069.8	98905.6	67758.5	113777	79154.8	81037.9	70596.5	96816.5	123405	170480	153419	62874.7	148214	136254
CL0381	193.05	178.1	2.91929	193.048	Positive	[M+H]+	Scopoletin	Coumarins and lignans	cluster Ⅱ	putative	C01752	C10H8O4		2.60998e+06	3.112e+06	2.52135e+06	445916	517335	365775	0	0	0	0	0	0	0	0	0	0	0	0	332698	586779	615215	0	0	0	721058	784496	427315
CL1252	193.051	133.031	4.70763	193.05	Negative	[M-H]-	Dimethyl Phthalate	Phenolic acids	cluster Ⅸ	putative	C11233	C10H10O4	shared metabolite	2.01197e+07	1.02854e+07	8.17181e+06	7.55073e+06	8.94219e+06	7.1187e+06	81204.9	58353.9	83501.5	813286	335037	532171	1.59298e+07	1.08663e+07	9.71577e+06	50712.4	33714.4	61832.7	211906	236460	208790	5.11102e+06	4.13936e+06	5.06582e+06	2.8977e+06	3.7944e+06	4.60006e+06
CL0991	193.072	99.01	0.727534	193.071	Negative	[M-H]-	D-Pinitol	Alcohols and polyols	cluster Ⅵ	putative	C03844	C7H14O6		0	0	0	0	0	0	33884.3	20039.1	34820.8	6193.17	5879.97	9035.61	12037.7	16111.7	7373.62	0	0	0	6460.42	7280.19	10302.4	20492.3	23820.8	29532.6	21111	28260.9	23447.8
CL0365	193.085	105.068	2.84633	193.085	Positive	[M+H]+	Acancifoliuside	Alkaloids	cluster Ⅱ	putative	-	C10H12N2O2		3.35067e+07	4.00441e+07	3.46004e+07	0	0	0	0	0	0	0	0	0	582664	450640	581155	866768	765393	946094	1.18334e+06	935461	615287	5.85693e+06	4.01654e+06	5.48773e+06	0	0	0
CL0918	193.2	175	9.12513	193.156	Positive	[M+H]+	α-Ionone	Terpenoids	cluster Ⅶ	standard	C12286	C13H20O	shared metabolite	1.53973e+06	1.49278e+06	1.00969e+06	1.19437e+06	1.12027e+06	1.49638e+06	686707	497103	995911	560964	274550	912707	3.2661e+06	1.94269e+06	2.77899e+06	2.25214e+06	2.56648e+06	3.09411e+06	1.20731e+06	800783	1.16407e+06	991271	1.22315e+06	899191	712002	1.13349e+06	816365
CL0432	194.1	91	3.23819	194.088	Positive	[M+H]+	N-Phenylacetylglycine	Amino acids and derivatives	cluster Ⅱ	putative	C05598	C10H11NO3		2.57731e+07	2.91324e+07	2.28653e+07	0	0	0	0	0	0	0	0	0	0	0	0	0	0	0	0	0	0	1.81048e+07	2.82512e+07	2.02152e+07	134477	196767	399884
CL0597	195.058	117.01	4.01342	195.064	Positive	[M+H]+	Ferulic acid	Hydroxycinnamoyl derivatives	cluster Ⅳ	standard	C01494	C10H10O4	shared metabolite	871248	151952	210041	593078	1.65127e+06	284888	203864	172650	434916	1.20651e+06	295716	445804	140479	403694	724257	176375	121618	121525	695175	370546	819719	801303	274887	812003	416811	413354	229184
CL0992	195.1	74.9	0.744599	195.05	Negative	[M-H]-	GluconicAcid	Alcohols and polyols	cluster Ⅵ	putative	C00257	C6H12O7		66342.2	94131.7	104817	149849	153760	114541	662554	397937	382845	182220	154712	136871	68844.6	102918	86787.8	0	0	0	207785	185395	222184	111767	128711	102139	323981	476768	409332
CL1149	195.1	150.1	3.26517	195.05	Negative	[M-H]-	1,9-dimethyluric acid	Organic acids and derivatives	cluster Ⅳ	putative	-	C7H8N4O3		436585	281859	354377	373977	603939	519763	175827	189522	258072	345788	292933	574534	290590	343052	350931	0	0	0	267683	205445	283975	265514	221337	280144	79914.4	84954.2	54233.5
CL0485	195.1	137.4	3.43067	196.102	Positive	[M+H]+	Tyrosine methyl ester	Amino acids and derivatives	cluster Ⅶ	putative	-	C10H13NO3		0	0	0	0	0	0	0	0	0	0	0	0	0	0	0	921067	921952	618070	0	0	0	410629	300876	420517	0	0	0
CL0293	195.113	70.06	2.50955	195.067	Positive	[M+H]+	Cyclo(Pro-Pro)	Amino acids and derivatives	cluster Ⅲ	putative	-	C10H14N2O2	shared metabolite	79975	48850.6	44498.3	79083.7	141729	55051.2	45113.2	42120.9	64227.7	33859.2	17668.8	33425.8	16812.6	27703	52658.6	58440.2	27070.7	44881.9	163981	134580	247836	35121.4	22263.9	39978.6	12779.1	14095.6	18092.8
CL0374	196.1	150.24	3.18142	196.095	Positive	[M+H]+	N-Acetyldopamine	Alkaloids	cluster Ⅱ	putative	-	C10H13NO3	shared metabolite	3.21336e+08	3.08801e+08	3.09861e+08	420229	424223	284330	1.00754e+06	739713	780431	5.15507e+06	971786	1.13809e+06	237845	262198	241712	415998	278796	349051	247005	493349	644095	1.23588e+08	1.54148e+08	1.40424e+08	6.92328e+07	4.36603e+07	5.83817e+07
CL1158	197.053	123	3.35108	197.044	Negative	[M-H]-	Syringic acid	Hydroxycinnamoyl derivatives	cluster Ⅷ	standard	C10833	C9H10O5	shared metabolite	176802	143715	78147.4	145704	268751	111102	55891.2	42936.7	93563.9	32551.4	12768.6	19552.5	31662.3	35273.9	65295.8	50944.7	33961.8	39889.8	115762	51324.2	136394	96215.8	79467.9	165507	26833.7	17351.6	8615.94
CL0615	197.1	133.5	4.20607	198.082	Positive	[M+H]+	N-Acetylhistidine	Amino acids and derivatives	cluster Ⅴ	putative	C02997	C8H11N3O3		1.14546e+06	1.42039e+06	972445	0	0	0	0	0	0	528400	141018	187532	0	0	0	264502	309840	258915	277671	517847	413984	0	0	0	1.84424e+06	1.18313e+06	1.60719e+06
CL0134	198.2	152.2	1.1227	198.075	Positive	[M+H]+	3,4-Dihydroxy-DL-phenylalanine	Amino acids and derivatives	cluster Ⅰ	standard	C00355	C9H11NO4	shared metabolite	2.5713e+06	2.83894e+06	2.31493e+06	3.95576e+06	3.09983e+06	3.3516e+06	1.9639e+06	1.81499e+06	1.86972e+06	1.93887e+06	1.24197e+06	1.32955e+06	4.21335e+06	3.86815e+06	3.17684e+06	1.29601e+06	1.73035e+06	2.19069e+06	2.99489e+06	3.06609e+06	2.64981e+06	2.0651e+07	2.67621e+07	2.02546e+07	2.31163e+06	3.17654e+06	2.24993e+06
CL0953	199	69	10.5119	199.166	Positive	[M+H]+	gamma-Dodecalactone	Lipids	cluster Ⅲ	putative	-	C12H22O2	shared metabolite	1.29772e+06	1.45732e+06	1.08829e+06	1.30672e+06	1.14239e+06	888530	575949	511575	532077	1.19415e+06	634410	1.4263e+06	1.08035e+06	716289	1.25816e+06	591776	650065	675618	2.17459e+06	2.40043e+06	1.89698e+06	1.29932e+06	1.33897e+06	1.39161e+06	1.363e+06	1.2097e+06	1.89548e+06
CL1331	199	181	9.63779	199.17	Negative	[M-H]-	Lauric acid (C12:0)	Lipids	cluster Ⅷ	standard	C02679	C12H24O2	shared metabolite	49234.1	60067.6	61551.2	151910	150533	160995	46286.6	56798.2	50672.9	140128	85418.7	114008	34614.7	22049.8	53251.6	50002.3	42752.5	36709.1	30153.5	50840.2	29966.9	38043.8	14869.3	47175	38353.3	32834.6	27016.5
CL0974	199.002	78.959	0.658622	199	Negative	[M-H]-	D-Erythrose-4-phosphate	Alcohols and polyols	cluster Ⅷ	putative	C00279	C4H9O7P	shared metabolite	733836	906026	974329	1.81338e+06	1.24917e+06	1.69296e+06	1.37298e+06	1.21774e+06	1.07399e+06	381597	446378	421958	871816	876881	1.03961e+06	464259	404135	430224	442017	489958	484034	882531	1.0884e+06	753102	293943	437503	330521
CL1257	201.1	139.1	5.00574	200.985	Negative	[M-H]-	4-Sulfobenzoate	Organic acids and derivatives	cluster Ⅳ	putative	C02236	C7H6O5S	shared metabolite	87295.9	94092.4	83739.2	148554	156358	145388	46158.1	36936.8	34054.9	245538	130831	275319	209568	69167.3	153239	121298	87154	101764	78637.6	110737	100336	248722	162550	107947	140248	144105	123364
CL0079	202.2	120	0.77769	201.977	Positive	[M+H]+	S-Sulfo-L-cysteine	Amino acids and derivatives	cluster Ⅳ	putative	C05824	C3H7NO5S2		295258	339825	175103	590309	344419	467604	155843	158577	101241	484663	468042	579552	0	0	0	0	0	0	597003	550433	541450	0	0	0	620435	359758	373239
CL0046	203.15	70.065	0.767628	203.147	Positive	[M+H]+	NG,NG-Dimethyl-L-arginine	Amino acids and derivatives	cluster Ⅲ	putative	C03626	C8H18N4O2	shared metabolite	581702	611801	467783	1.12161e+06	902232	892048	668953	575795	864416	324639	278056	248811	965773	760435	1.25029e+06	317462	302181	436624	1.26604e+06	1.28572e+06	1.79379e+06	809771	1.47207e+06	669898	708740	717401	743935
CL0002	203.216	84.081	0.596046	203.221	Positive	[M+H]+	Spermine	Alkaloids	cluster Ⅰ	putative	C00750	C10H26N4	shared metabolite	703939	854620	911557	878382	827563	925562	1.308e+06	1.11621e+06	1.9366e+06	607583	881412	471574	1.0722e+06	939896	1.05686e+06	1.51427e+06	1.51528e+06	1.3228e+06	1.24842e+06	1.11928e+06	885988	6.48431e+06	1.67604e+07	2.41256e+06	1.12615e+06	1.61621e+06	1.78818e+06
CL0075	204	158	0.796165	204.112	Positive	[M+H]+	3-Indolebutyrate	Alkaloids	cluster Ⅲ	putative	C11284	C12H13NO2	shared metabolite	1.30636e+06	1.11614e+06	773604	1.66831e+06	2.44327e+06	1.02745e+06	780107	964149	869683	1.23625e+06	813469	879218	587138	762333	1.09727e+06	796681	387026	338249	3.24018e+06	2.42138e+06	3.38976e+06	429886	412341	616625	2.10084e+06	1.37868e+06	1.65653e+06
CL0927	204.065	162	9.41094	204.111	Positive	[M+H]+	4-Hydroxy-6-methylquinoline-3-carboxylic acid	Amino acids and derivatives	cluster Ⅴ	putative	-	C11H9NO3	shared metabolite	400424	507260	322049	394668	355373	284464	249573	301193	373930	559699	332913	458614	464156	297721	389907	323627	360659	442949	404441	684879	419078	371065	182315	277375	441465	532574	434842
CL1222	204.067	158.059	4.0661	204.062	Negative	[M-H]-	Indole-3-lactic acid	Alkaloids	cluster Ⅸ	putative	C02043	C11H11NO3	shared metabolite	11376.6	16087.2	9241.21	108193	124755	113776	12392.5	11558.3	16778.4	262226	106319	136220	572133	389654	386742	20688.3	35012.6	22074.4	5978.24	2102.43	4982.73	108669	118180	98665.8	33158.5	37052	33655.7
CL0368	204.2	136.1	2.9114	204.128	Positive	[M+H]+	IP	Phytohormones	cluster Ⅴ	putative	C16427	C10H13N5	shared metabolite	221787	154974	71527	114754	97795.1	79828.5	165688	77975.5	319202	25966.7	74962.4	127586	63495.5	65535.4	117460	53632.9	58096.1	55772.1	155748	47515	178698	41214	139136	64351.9	171735	117405	122965
CL1033	205.1	72.9	1.46844	205.035	Negative	[M-H]-	Etidronate	Organic acids and derivatives	cluster Ⅶ	putative	C07736	C2H8O7P2	shared metabolite	7.81268e+06	8.112e+06	4.64356e+06	5.28674e+06	3.02557e+06	3.46723e+06	436269	259249	365501	4.14424e+06	3.34617e+06	3.27455e+06	199133	155129	180870	4.6756e+07	9.18054e+06	1.03416e+07	1.59693e+06	1.66187e+06	1.77459e+06	932311	1.03264e+06	2.83657e+06	992340	689474	687451
CL1333	205.158	189.129	9.68839	205.159	Negative	[M-H]-	2,6-Di-t-butylphenol	Phenolic acids	cluster Ⅳ	putative	-	C14H22O	shared metabolite	5.05438e+06	5.95345e+06	4.56946e+06	4.99498e+06	7.33867e+06	3.58682e+06	3.20192e+06	3.86885e+06	3.4785e+06	7.23763e+06	3.33118e+06	6.28501e+06	4.3454e+06	3.53118e+06	4.70457e+06	3.63385e+06	3.67182e+06	5.56054e+06	4.52207e+06	6.88862e+06	5.09178e+06	4.57779e+06	2.99682e+06	4.50895e+06	5.13688e+06	4.58284e+06	4.78508e+06
CL0940	205.188	149	9.72494	205.191	Positive	[M+H]+	β-Caryophyllene	Terpenoids	cluster Ⅳ	putative	C09629	C15H24	shared metabolite	5.36955e+06	8.07285e+06	5.09335e+06	5.13753e+06	5.95348e+06	4.34378e+06	3.66682e+06	3.16404e+06	3.15731e+06	5.99074e+06	3.62401e+06	5.84269e+06	4.25371e+06	3.37973e+06	4.66319e+06	3.45119e+06	2.72081e+06	3.5391e+06	5.83757e+06	5.77962e+06	4.77047e+06	4.85032e+06	3.6107e+06	3.39616e+06	6.02287e+06	5.59704e+06	4.77191e+06
CL0282	205.2	146.2	2.45551	205.097	Positive	[M+H]+	L-Tryptophan	Amino acids and derivatives	cluster Ⅲ	standard	C00078	C11H12N2O2	shared metabolite	1.37641e+06	1.62194e+06	1.04808e+06	1.96119e+06	1.58636e+06	1.50997e+06	2.38546e+06	1.45884e+06	3.20418e+06	556117	809779	727468	718038	608093	936122	735604	682592	1.01676e+06	3.53371e+06	4.49637e+06	4.81806e+06	1.20431e+06	1.14301e+06	1.24905e+06	2.73268e+06	2.71538e+06	3.40072e+06
CL0247	206.074	160.075	2.28143	206.099	Positive	[M+H]+	Methoxyindoleacetic acid	Phytohormones	cluster Ⅰ	putative	-	C11H11NO3		8.08232e+06	1.0384e+07	6.40574e+06	0	0	0	692296	486712	623563	550912	423939	658724	2.32393e+06	1.65921e+06	2.32693e+06	2.95539e+06	3.27927e+06	3.07435e+06	4.04536e+06	5.19576e+06	4.52837e+06	2.46768e+07	1.71949e+07	1.86348e+07	2.24529e+06	2.35125e+06	1.93588e+06
CL1171	206.1	147.1	3.4286	206.082	Negative	[M-H]-	N-Acetyl-L-phenylalanine	Amino acids and derivatives	cluster Ⅶ	standard	C03519	C11H13NO3	shared metabolite	315668	469353	338854	235286	237211	252488	55845.5	67285.9	88044.8	34633.1	17742.2	25090.2	260837	120971	194351	493962	597771	431254	272019	374470	360386	80017.5	79548.6	60987.2	316621	262231	279512
CL0436	206.1	160.383	3.39023	206.042	Positive	[M+H]+	Xanthurenic acid	Nucleotide and derivates	cluster Ⅰ	putative	C02470	C10H7NO4	shared metabolite	435211	648665	441310	134279	154007	125794	425761	314488	375141	340624	259765	376635	384036	205662	330365	585848	837897	741933	59248.8	54679.2	76307.2	1.1223e+06	987584	1.18848e+06	492210	565763	538530
CL0467	206.1	146.3	3.53938	206.079	Positive	[M+H]+	Methoxyindoleacetic acid	Phytohormones	cluster Ⅶ	putative	C05659	C11H11NO3		0	0	0	0	0	0	0	0	0	0	0	0	0	0	0	5.707e+07	5.90039e+07	7.46435e+07	0	0	0	0	0	0	0	0	0
CL1193	207.03	119.053	3.80317	207.027	Negative	[M-H]-	3-[(1-Carboxyvinyl)oxy]benzoic acid	Phenolic acids	cluster Ⅱ	putative	C20772	C10H8O5		460234	595233	478431	240709	181919	206544	0	0	0	115172	71233.3	98824	305772	170312	238055	102840	103368	94045.8	0	0	0	163212	188876	170371	75914.6	66549.9	90208.3
CL0420	207.1	85	3.18956	207.064	Positive	[M+H]+	6-Hydroxymethylherniarin	Hydroxycinnamoyl derivatives	cluster Ⅲ	putative	-	C11H10O4		0	0	0	277282	134417	133965	0	0	0	466529	459092	404303	0	0	0	0	0	0	5.7671e+06	7.847e+06	6.87908e+06	0	0	0	5.30762e+06	5.59154e+06	4.82287e+06
CL1248	207.1	192	4.56401	207.066	Negative	[M-H]-	Sinapinaldehyde	Hydroxycinnamoyl derivatives	cluster Ⅱ	standard	C05610	C11H12O4	shared metabolite	4.45047e+06	4.32274e+06	2.02309e+06	380918	770701	383271	1.06752e+06	990892	1.1077e+06	1.00397e+06	711107	980270	1.73187e+06	1.46869e+06	1.85802e+06	1.08335e+06	815555	871383	596980	605617	795458	2.75724e+06	3.24343e+06	3.26904e+06	1.01715e+06	1.15235e+06	944550
CL0824	207.101	176.084	7.47144	207.1	Positive	[M+H]+	1-(4-Methoxyphenyl)allyl acetate	Phenolic acids	cluster Ⅸ	putative	-	C12H14O3		126267	137679	107753	3945.89	10272.1	7140.94	0	0	0	3023.03	24085.7	8119.58	280251	199723	183135	0	0	0	0	0	0	106594	33617.4	50909.7	7968.59	15172.5	6408.71
CL0879	207.2	165.2	8.42465	207.137	Positive	[M+H]+	4-Hydroxy-3,5-diisopropylbenzaldehyde	Benzoic acids and derivatives	cluster Ⅶ	putative	-	C13H18O2	shared metabolite	1.58122e+06	1.86961e+06	1.16616e+06	1.05749e+06	1.00506e+06	1.06191e+06	740247	590416	780688	477474	162323	514596	2.28547e+06	1.33543e+06	2.3511e+06	1.9474e+06	2.16913e+06	2.51741e+06	810437	668385	749852	655947	858924	905965	524128	708695	579021
CL0988	209.03	85.03	0.661517	209.03	Negative	[M-H]-	D-Galactaric acid	Alcohols and polyols	cluster Ⅱ	putative	C00879	C6H10O8		4.34289e+06	3.04004e+06	7.35022e+06	92627.2	82924.6	103924	514784	487385	1.1348e+06	46028.2	70898	34112.2	700508	700548	556400	247692	156068	47165.7	265004	237372	231547	3.44467e+06	8.21239e+06	2.4322e+06	0	0	0
CL0215	209.1	146	1.99329	209.091	Positive	[M+H]+	L-Kynurenine	Amino acids and derivatives	cluster Ⅲ	standard	C00328	C10H12N2O3	shared metabolite	149371	120736	88235.2	257097	365812	238808	31037.3	27617.4	40500.1	158164	75693	196050	243680	146893	302817	122993	128900	136201	286903	422218	365638	216114	258416	194527	110174	148553	131166
CL0740	209.1	177.3	5.6528	209.08	Positive	[M+H]+	Methyl ferulate	Hydroxycinnamoyl derivatives	cluster Ⅳ	standard	-	C11H12O4	shared metabolite	1.28169e+06	1.0927e+06	536201	1.09061e+06	867885	790210	1.06689e+06	621530	972557	1.37972e+07	2.36924e+06	3.06186e+06	629278	370495	318314	318831	205712	369231	713361	716245	774129	617110	155827	511069	2.5984e+06	2.69506e+06	2.5442e+06
CL0164	209.13	150.05	1.34472	209.125	Positive	Protonated	Nicotinoylcholine	Vitamins	cluster Ⅱ	putative	-	C11H17N2O2+	shared metabolite	5.43361e+06	6.05362e+06	6.78736e+06	1.81005e+06	1.20142e+06	1.12072e+06	3.10973e+06	2.77234e+06	2.91579e+06	175527	118580	161403	5.66179e+06	3.10862e+06	4.33999e+06	795471	922254	731025	815561	799767	929654	2.69914e+06	2.21186e+06	2.6699e+06	1.77243e+06	1.61852e+06	1.74483e+06
CL0427	209.154	173	3.20796	209.085	Positive	[M+H]+	Dimethyl caffeic acid	Hydroxycinnamoyl derivatives	cluster Ⅲ	putative	-	C11H12O4		0	0	0	0	0	0	259885	190337	121255	469047	586673	390031	137672	106081	292391	0	0	0	2.65156e+06	3.39834e+06	2.96623e+06	0	0	0	513381	576294	518331
CL0745	211	133.1	5.74768	211.131	Positive	[M+H]+	(+)-Jasmonic acid	Phytohormones	cluster Ⅸ	standard	C08491	C12H18O3		0	0	0	67605.6	24452.1	23546.2	0	0	0	98160.3	20965.4	22896.7	382787	198824	326157	87456.4	43788.9	66543.4	0	0	0	45519.9	47957.1	31224.2	17150.5	83544.5	11098
CL0799	211.087	193.07	6.94569	211.084	Positive	[M+H]+	1-Acetyl-β-carboline	Alkaloids	cluster Ⅶ	putative	-	C13H10N2O	shared metabolite	29800.6	22923.4	13761.1	55435.2	69170.4	18243.2	22095.9	30472.3	139285	18250.3	13481.5	14883.2	18163.1	20122.2	44884.3	6.53678e+06	1.1813e+07	1.60027e+07	35896.5	35426.7	78685.4	11390.5	5639.43	15971.5	29543.7	30945.8	30068.8
CL0512	211.13	70.069	3.83324	211.13	Positive	[M+H]+	Cyclo(Pro-Leu)	Amino acids and derivatives	cluster Ⅲ	putative	-	C11H18N2O2	shared metabolite	70490.7	47275.9	32663.2	59034.7	160147	57839.6	33127.7	31452.6	49556.9	49423.5	14475.8	27657.2	33469	45044.1	46520.2	41548	38539.4	26015.1	81181.1	76335.3	108949	26858.6	30287	50368.3	33131.9	39362.7	14426.2
CL0175	212.1	194.1	1.48326	212.054	Positive	[M+H]+	Phosphocreatine	Others	cluster Ⅱ	putative	C02305	C4H10N3O5P	shared metabolite	5.09407e+06	5.96942e+06	6.31006e+06	268350	187565	214461	515934	315360	424508	82371.7	60248.9	66399.6	120924	101735	235455	212486	302605	267318	1.71846e+06	1.89933e+06	1.69493e+06	194413	188656	242283	905800	958536	837904
CL1017	213.1	97	0.904032	213.015	Negative	[M-H]-	2-Deoxyribose 1-phosphate	Alcohols and polyols	cluster Ⅲ	putative	C00672	C5H11O7P		0	0	0	0	0	0	0	0	0	0	0	0	0	0	0	0	0	0	183014	128348	232850	0	0	0	0	0	0
CL0858	213.178	195.185	8.254	213.18	Positive	[M+H]+	delta-Tridecalactone	Lipids	cluster Ⅴ	putative	-	C13H24O2	shared metabolite	741587	757874	317374	1.0953e+06	1.32658e+06	1.96493e+06	1.95319e+06	1.46981e+06	1.53293e+06	1.56623e+06	1.11621e+06	1.81141e+06	994912	754989	697279	1.63209e+06	2.09469e+06	2.09035e+06	1.33623e+06	1.55577e+06	1.63642e+06	1.2372e+06	1.0825e+06	1.24499e+06	2.70341e+06	2.32056e+06	2.78036e+06
CL1338	213.2	195.15	10.5544	213.184	Negative	[M-H]-	Tridecanoic acid	Lipids	cluster Ⅵ	putative	C17076	C13H26O2	shared metabolite	1.36037e+06	1.86929e+06	1.79027e+06	4.7175e+06	3.10985e+06	6.74755e+06	2.44363e+06	3.92823e+06	6.84329e+06	4.7377e+06	2.16528e+06	2.43185e+06	4.82603e+06	3.07899e+06	4.42272e+06	5.76535e+06	3.57666e+06	1.2287e+06	420719	148966	652503	216234	55531.9	49034.2	2.77661e+06	8.79604e+06	966245
CL0764	215.1	137	6.02284	215.105	Positive	[M+H]+	Dihydropinosylvin	Coumarins and lignans	cluster Ⅷ	putative	C10254	C14H14O2	shared metabolite	57661.5	63225	43087.6	189551	296061	340143	53879.1	77081.6	107694	111231	34167.6	51007.9	168483	62676	100600	198281	127913	74226.4	50300.3	34534.3	42012.6	81947.8	36638.7	53004.7	159316	281402	45894.3
CL1288	215.165	169.159	6.36258	215.164	Negative	[M-H]-	12-Hydroxydodecanoic acid	Lipids	cluster Ⅴ	putative	C08317	C12H24O3	shared metabolite	7916.48	11478.6	6165.84	28463.8	39932.2	77660.5	12336.9	21107.2	25349.4	21948	13440	13466.5	22110	12906.3	17457.8	15602.3	13121.9	10294.9	12818	12341.1	18362.8	9447.18	3959.09	10341.2	30690.6	92397.9	10758.4
CL0126	215.2	72	1.12262	216.049	Positive	[M+H]+	3-Chloro-L-tyrosine	Amino acids and derivatives	cluster Ⅶ	putative	-	C9H10ClNO3	shared metabolite	450234	484265	367287	1.17438e+06	932704	1.03415e+06	1.89253e+06	1.70698e+06	1.88278e+06	540539	354020	486414	653318	500260	682009	2.18894e+06	2.22549e+06	2.31682e+06	832285	857284	829657	1.24391e+06	1.11734e+06	1.31652e+06	620294	643393	509766
CL0319	216.081	81.034	2.67396	216.086	Positive	[M+H]+	3-(2-Naphthyl)-D-alanine	Amino acids and derivatives	cluster Ⅲ	putative	C08272	C10H9N5O		483425	27351.1	33649.1	156394	318872	1769.43	50300.4	264314	727372	0	0	0	34722	233631	544408	0	0	0	442573	45949.5	731609	154407	3301.11	150515	0	0	0
CL0120	217.1	158	1.09863	217.127	Positive	[M+H]+	Nα-Acetyl-L-arginine	Amino acids and derivatives	cluster Ⅲ	standard	-	C8H16N4O3	shared metabolite	3.35523e+06	3.33399e+06	2.51161e+06	4.88863e+06	4.00912e+06	3.86898e+06	876185	1.22001e+06	1.11659e+06	988141	522335	959651	3.61858e+06	2.04161e+06	2.8162e+06	3.30893e+06	4.40447e+06	6.34904e+06	7.46076e+06	7.66924e+06	7.82622e+06	1.9511e+06	1.93763e+06	1.28968e+06	1.75122e+06	1.69306e+06	1.46037e+06
CL0411	219	160	3.40651	219.1	Positive	[M+H]+	N-Acetyl-5-hydroxytryptamine	Alkaloids	cluster Ⅲ	putative	C00978	C12H14N2O2	shared metabolite	790779	785564	675862	492494	523595	486260	650834	742240	970333	322067	416327	433904	511238	408484	525983	472170	420333	601557	1.73093e+06	1.81188e+06	1.76884e+06	595173	485587	467754	832123	747992	927961
CL0532	219.1	174.2	3.94241	219.137	Positive	[M+H]+	Methoxy-N,N-dimethyltryptamine	Alkaloids	cluster Ⅵ	putative	C08309	C13H18N2O		0	0	0	0	0	0	4.56083e+07	5.32621e+07	8.34805e+07	3.10576e+06	3.14124e+06	4.22246e+06	0	0	0	0	0	0	516496	627348	423658	0	0	0	3.25237e+06	3.63122e+06	2.93474e+06
CL0278	219.1	146	2.45461	219.116	Positive	[M+H]+	Abrine	Alkaloids	cluster Ⅲ	putative	C02983	C12H14N2O2	shared metabolite	696400	787071	463945	1.13445e+06	830956	726644	1.57245e+06	983466	1.75796e+06	426175	421269	412497	374765	346875	423274	512799	435805	632850	2.26065e+06	2.7737e+06	2.79947e+06	400604	370449	519926	1.17877e+06	1.40984e+06	1.68947e+06
CL0193	219.135	60.04	1.89914	219.133	Positive	[M+H]+	L-Seryl-L-Isoleucine	Amino acids and derivatives	cluster Ⅶ	putative	-	C9H18N2O4	shared metabolite	149735	101877	45271.2	119607	137239	166467	66849.4	64639.7	110095	129857	55155	68457.1	144510	67668.8	141465	117242	140256	146068	130050	206042	126191	38517.8	54151.5	84719.5	86709.4	85220.3	76508.8
CL0254	220.2	202.1	2.22172	220.117	Positive	[M+H]+	D-Pantothenic acid	Vitamins	cluster Ⅳ	standard	C00864	C9H17NO5	shared metabolite	3.71064e+06	4.10836e+06	3.30442e+06	2.97064e+06	2.906e+06	2.83647e+06	2.99253e+06	2.41366e+06	4.0884e+06	6.61617e+06	4.5766e+06	6.46034e+06	4.13299e+06	2.7317e+06	4.9026e+06	1.01126e+06	737899	921713	5.77483e+06	6.15991e+06	5.96755e+06	4.10798e+06	3.80524e+06	4.18283e+06	2.82792e+06	2.59134e+06	2.75093e+06
CL0017	221	143	0.593072	221.185	Positive	[M+H]+	4, 7, 10-Trioxa-1,13-tridecanediamine	Others	cluster Ⅴ	putative	-	C10H24N2O3	shared metabolite	789378	745157	655521	822047	623212	907580	602306	954593	603882	346531	704998	183031	1.03868e+06	811107	819165	712377	674415	695818	834079	727690	690589	364516	469075	809759	1.04309e+06	989455	958753
CL0185	221.1	158.4	1.54875	221.092	Positive	[M+H]+	5-Hydroxy-L-tryptophan	Amino acids and derivatives	cluster Ⅴ	standard	C01017	C11H12N2O3	shared metabolite	1.78545e+06	3.07023e+06	1.91607e+06	1.8421e+06	1.19054e+06	1.71077e+06	2.81043e+06	2.31338e+06	2.28838e+06	4.3673e+06	4.37094e+06	4.6883e+06	1.49675e+06	944390	1.70477e+06	953297	1.14551e+06	996361	5.17249e+06	6.85456e+06	5.59395e+06	3.54265e+06	3.50608e+06	4.14016e+06	5.8361e+06	5.69638e+06	5.09114e+06
CL0163	221.1	158	1.2767	221.054	Positive	[M+H]+	Chlro-1-tetrahydronorharmanone	Others	cluster Ⅲ	standard	-	C11H9ClN2O	shared metabolite	419762	786599	139499	2.11391e+06	1.49902e+06	1.95801e+06	4.85965e+06	3.87925e+06	4.02133e+06	2.02537e+06	2.3472e+06	2.45395e+06	1.88793e+06	1.32925e+06	2.05339e+06	2.31147e+06	2.73031e+06	2.43952e+06	6.2984e+06	9.16967e+06	6.63024e+06	3.40573e+06	3.40658e+06	3.14823e+06	8.00726e+06	7.80113e+06	7.86826e+06
CL1234	221.118	206	4.15969	221.118	Negative	[M-H]-	Dehydrovomifoliol	Alcohols and polyols	cluster Ⅶ	standard	C02533	C13H18O3		0	0	0	231958	290691	241688	0	0	0	0	0	0	0	0	0	1.00588e+06	1.03244e+06	494450	18168.7	31327.4	17486.8	28014.5	23448.7	30623.6	0	0	0
CL0331	222.075	130.064	2.80834	222.076	Positive	[M+H]+	Methyl dioxindole-3-acetate	Alkaloids	cluster Ⅰ	putative	-	C11H11NO4	shared metabolite	500646	529855	150379	547607	446551	399449	8.108e+06	7.71027e+06	8.04489e+06	5.06102e+06	6.33723e+06	5.15835e+06	2.20109e+06	1.86422e+06	2.80656e+06	3.08804e+06	3.13127e+06	2.79911e+06	136996	257842	181128	1.28711e+07	1.53561e+07	1.91277e+07	4.16997e+06	3.14328e+06	3.50307e+06
CL0236	223	120.1	2.18823	223.104	Positive	[M+H]+	glycylphenylalanine	Amino acids and derivatives	cluster Ⅶ	putative	-	C11H14N2O3	shared metabolite	303997	201268	191636	241499	369554	276882	142211	197560	287954	244548	102719	107371	246473	108048	234498	315976	395193	355509	258222	373477	225818	244101	241928	345641	161965	195541	192855
CL1213	223.069	193	3.98866	223.06	Negative	[M-H]-	Sinapic acid	Hydroxycinnamoyl derivatives	cluster Ⅰ	standard	C00482	C11H12O5	shared metabolite	23517.8	34581.3	9909.19	147127	101290	90479	332079	426304	369838	1.12987e+06	252989	431902	145821	139976	242631	1.3608e+06	864249	757610	1.22282e+06	450913	1.60645e+06	2.58322e+06	452394	1.7922e+06	146528	93507.9	93079.1
CL0486	223.08	109.045	3.71727	223.095	Positive	[M+H]+	6-Fluoro-DL-tryptophan	Amino acids and derivatives	cluster Ⅷ	putative	-	C11H11FN2O2		0	0	0	1.18302e+07	7.52304e+06	8.07124e+06	99536	81487.1	51968.6	325144	292157	253334	0	0	0	0	0	0	775798	837739	799424	0	0	0	292989	244983	182908
CL0810	223.08	109.045	7.21253	223.093	Positive	[M+H]+	Fluoro-DL-tryptophan	Amino acids and derivatives	cluster Ⅶ	putative	-	C11H11FN2O2	shared metabolite	80873.4	87430.8	45068.5	87136.3	60803.4	78871.9	53166.7	31518.3	54797.1	208333	94440	106508	125966	53629.2	143145	124989	167720	134632	67205.4	50435.2	48289.2	68544.6	68178.1	72657.5	49737.1	63797.4	54632.9
CL0520	224.1	146.2	3.53557	225.074	Positive	[M+H]+	3-Hydroxykynurenine	Amino acids and derivatives	cluster Ⅶ	putative	C02794	C10H12N2O4		0	0	0	0	0	0	52319.5	60512.3	52667.6	0	0	0	59890.7	10029.1	28555.5	1.50519e+08	1.5984e+08	1.83362e+08	26754.3	35197.5	23182.9	0	0	0	0	0	0
CL0314	224.1	136	2.57684	224.087	Positive	[M+H]+	N-Acetyl-L-tyrosine	Amino acids and derivatives	cluster Ⅸ	putative	C01657	C11H13NO4		687395	778032	624768	489420	528579	526552	154581	128167	167873	0	0	0	1.04046e+06	575593	836272	428013	352671	360738	271035	215101	223246	393384	338535	328587	204413	249434	199956
CL1336	225	207	10.0321	225.185	Negative	[M-H]-	Myristoleic acid (C14:1)	Lipids	cluster Ⅸ	standard	C08322	C14H26O2	shared metabolite	284290	214409	273276	276366	233346	288055	180535	183327	314076	148083	127823	123463	356581	224031	276077	137862	130478	67236.8	76293.4	67531.4	80281.6	188729	126912	97511.6	135423	127292	100159
CL0541	225.1	105	3.78329	225.148	Positive	[M+H]+	Vomifoliol	Alcohols and polyols	cluster Ⅷ	standard	C04166	C13H20O3		0	0	0	1.22153e+07	8.86427e+06	1.12081e+07	0	0	0	0	0	0	0	0	0	0	0	0	0	0	0	390376	266146	538455	1.595e+06	1.24408e+06	1.44845e+06
CL0819	225.1	151	7.48561	225.146	Positive	[M+H]+	Methyl jasmonate	Phytohormones	cluster Ⅷ	standard	C11512	C13H20O3	shared metabolite	1.46668e+06	1.13404e+06	1.01445e+06	2.95121e+06	857156	609383	525371	1.1741e+06	972754	742441	805220	861096	653225	420642	1.02873e+06	601878	756854	1.06667e+06	1.14036e+06	2.17791e+06	642006	752976	1.19767e+06	922637	556469	662987	635020
CL0807	226.1	91.1	7.17653	226.155	Positive	[M+H]+	N6-Benzyladenine	Nucleotide and derivates	cluster Ⅲ	putative	C11263	C12H11N5	shared metabolite	72830.8	79799.5	73213.5	75563.8	100596	88014.2	64598.7	54302.2	76001.2	83624.5	49892.9	70460.1	59977.2	69496.5	73457.8	62120.2	69844.2	52139.6	109482	152365	84687.6	83815.8	70598.3	47197.3	71026.8	71896.1	59326.6
CL1273	227	183.1	5.83739	226.993	Negative	[M-H]-	3,5-Dinitrosalicylate	Organic acids and derivatives	cluster Ⅷ	putative	-	C7H4N2O7	shared metabolite	7.14177e+06	8.15961e+06	5.98886e+06	2.37258e+07	2.68876e+07	4.04454e+07	7.52526e+06	9.57417e+06	1.2762e+07	1.32096e+07	4.19892e+06	5.84538e+06	1.97727e+07	7.69119e+06	1.91838e+07	1.08667e+07	8.96025e+06	4.94347e+06	6.9178e+06	3.18213e+06	5.22544e+06	4.81738e+06	1.99765e+06	2.76498e+06	4.62502e+06	8.41961e+06	1.77428e+06
CL0229	227.09	116.072	2.03912	227.101	Positive	[M+H]+	Cyclo(Pro-Glu)	Amino acids and derivatives	cluster Ⅸ	putative	-	C10H14N2O4	shared metabolite	1.68997e+06	2.23297e+06	1.34362e+06	2.4264e+06	3.27719e+06	2.63657e+06	1.94977e+06	1.3375e+06	1.73528e+06	1.59924e+06	568790	786254	3.07523e+06	2.1425e+06	3.01671e+06	2.20211e+06	2.48292e+06	2.68986e+06	2.20401e+06	2.03024e+06	2.04754e+06	1.27432e+06	1.9304e+06	1.50038e+06	1.40825e+06	1.32e+06	1.40244e+06
CL0454	227.091	181.086	3.39379	227.09	Positive	[M+H]+	3-Hydroxy-1-(4-hydroxy-3,5-dimethoxyphenyl)propan-1-one	Phenolic acids	cluster Ⅱ	putative	-	C11H14O5		1.48478e+06	1.59333e+06	2.3922e+06	96115.6	207841	106524	172132	99730	230136	0	0	0	113223	73346.7	172538	0	0	0	0	0	0	211578	241127	287511	0	0	0
CL0412	227.091	149.061	3.15935	227.092	Positive	[M+H]+	Genipin	Terpenoids	cluster Ⅱ	putative	C09780	C11H14O5	shared metabolite	2.41282e+07	2.83506e+07	2.42695e+07	2.08823e+06	2.59992e+06	2.52904e+06	1.02461e+06	974355	1.08785e+06	2.63351e+06	2.64622e+06	3.05802e+06	502628	329594	474865	1.08951e+07	1.13641e+07	1.0269e+07	1.98454e+06	2.29735e+06	2.15198e+06	1.1307e+07	1.02181e+07	1.36212e+07	2.66731e+06	2.61031e+06	2.9219e+06
CL0203	227.1	131.1	1.88103	227.101	Positive	[M+H]+	Carnosine	Amino acids and derivatives	cluster Ⅳ	putative	C00386	C9H14N4O3	shared metabolite	1.17969e+06	1.24507e+06	957311	100219	87970.4	99069.5	613286	527313	491623	1.97182e+06	2.27806e+06	2.4657e+06	219726	106510	219929	330966	376499	250740	23595.5	90630.7	41920.5	269224	172809	287166	257992	93767.5	280589
CL1280	227.13	183.14	5.83627	227.128	Negative	[M-H]-	2-Dodecenedioic acid	Lipids	cluster Ⅷ	putative	C16308	C12H20O4	shared metabolite	1.27727e+06	1.40767e+06	1.07014e+06	4.22188e+06	4.80681e+06	7.5017e+06	1.20812e+06	1.51448e+06	2.06263e+06	2.38443e+06	747085	974404	3.57481e+06	1.45013e+06	3.38636e+06	1.92038e+06	1.65261e+06	869642	1.22198e+06	561421	879666	861210	371679	514624	808481	1.50909e+06	324999
CL1341	227.202	227.203	10.7199	227.201	Negative	[M-H]-	Myristic Acid	Lipids	cluster Ⅳ	putative	C06424	C14H28O2	shared metabolite	8.32699e+07	5.44247e+07	7.55364e+07	1.05889e+08	9.14932e+07	1.08054e+08	7.38622e+07	8.5731e+07	9.55634e+07	1.03861e+08	1.33401e+08	1.09078e+08	4.43131e+07	5.10837e+07	6.85799e+07	7.30997e+07	7.13889e+07	5.11669e+07	4.72789e+07	5.01288e+07	5.46365e+07	8.00332e+07	6.84449e+07	6.02732e+07	7.4846e+07	7.48469e+07	7.32761e+07
CL0786	228.1	95.5	6.60508	228.099	Positive	[M+H]+	2'-Deoxycytidine	Nucleotide and derivates	cluster Ⅳ	putative	C00881	C9H13N3O4	shared metabolite	229004	176444	184425	143387	150738	104674	169131	146655	161154	134217	391022	138043	132485	235694	136543	180805	127766	165944	179548	268540	117753	170490	68452.1	75172.7	81545	77590.9	81518.6
CL0168	229.1	142.4	1.34345	229.154	Positive	[M+H]+	Leu-pro	Amino acids and derivatives	cluster Ⅲ	putative	-	C11H20N2O3	shared metabolite	3.85678e+06	4.60318e+06	4.16674e+06	5.06915e+06	4.52549e+06	4.04953e+06	1.48121e+06	1.09757e+06	2.07529e+06	2.55698e+06	863563	2.03878e+06	3.26247e+06	1.9339e+06	3.74306e+06	3.60275e+06	3.6743e+06	4.55264e+06	6.53719e+06	7.51092e+06	6.50353e+06	5.31616e+06	6.16574e+06	6.10093e+06	4.37276e+06	6.02335e+06	4.87432e+06
CL0237	229.15	70.066	2.09021	229.153	Positive	[M+H]+	Pro-Leu	Amino acids and derivatives	cluster Ⅴ	putative	-	C11H20N2O3	shared metabolite	127404	136323	71151	94975.3	94424.7	65798.5	172085	141221	191297	51660.2	83612.1	73148.6	48022.5	41869.1	67145.5	161993	165769	193207	108844	137345	99887.4	57579.2	52104	76148.8	255679	206379	216406
CL0268	231.16	72.082	2.53374	231.169	Positive	[M+H]+	Val-Leu	Amino acids and derivatives	cluster Ⅲ	putative	-	C11H22N2O3	shared metabolite	167995	194495	102748	178546	214052	217806	91534.8	107028	131950	254959	98882.1	100050	204181	113541	213270	145296	166304	214653	198589	308114	218015	192356	191671	182869	188112	141994	193747
CL0059	235.1	118.3	0.751385	235.165	Positive	[M+H]+	Lysine butyrate	Amino acids and derivatives	cluster Ⅳ	putative	-	C10H22N2O4	shared metabolite	6422.82	7231.96	5938.95	666649	1.26189e+06	906619	1.27556e+06	1.88556e+06	3.19226e+06	4.39027e+07	2.24353e+07	3.23823e+07	1.31931e+06	3.14581e+06	2.13544e+06	6.78844e+06	2.82721e+06	3.06835e+06	50188.2	3004.32	8676.33	8994.45	4664.75	3970.86	3.3586e+06	5.96688e+06	2.08758e+06
CL0919	235.1	179.1	9.13525	235.168	Positive	[M+H]+	Prehelminthosporolactone	Terpenoids	cluster Ⅳ	standard	-	C15H22O2	shared metabolite	2.92534e+06	3.97036e+06	2.88392e+06	4.10358e+06	4.51038e+06	4.11637e+06	2.33768e+06	2.55196e+06	3.16459e+06	4.96394e+06	2.83681e+06	4.00561e+06	3.42662e+06	2.05005e+06	2.92425e+06	2.95417e+06	2.60492e+06	3.26303e+06	3.1484e+06	5.08805e+06	2.98108e+06	2.82684e+06	1.99558e+06	2.29696e+06	4.29269e+06	4.10768e+06	3.28807e+06
CL1223	237	137	3.97105	237.046	Negative	[M-H]-	7-Hydroxyflavone	Flavonoids	cluster Ⅷ	putative	C11264	C15H10O3		404273	735589	298468	1.72523e+06	1.31175e+06	1.00333e+06	15531.5	11423.8	8997.65	18228.6	5840.95	2688.75	0	0	0	647320	437731	1.05191e+06	386745	366869	384892	0	0	0	160938	127809	137584
CL1178	237.077	163.04	3.63895	237.076	Negative	[M-H]-	1-O-p-Cumaroylglycerol	Hydroxycinnamoyl derivatives	cluster Ⅷ	putative	-	C12H14O5		0	0	0	413748	1.36428e+06	567383	10902.9	3358.86	10097.9	313518	273310	312309	70676.4	66801.4	84840.6	0	0	0	0	0	0	0	0	0	8204.32	5997.32	9325.36
CL1271	237.077	147	5.56252	237.076	Negative	[M-H]-	Methyl sinapate	Hydroxycinnamoyl derivatives	cluster Ⅳ	putative	-	C12H14O5	shared metabolite	64559.3	141661	28739.9	262156	145741	126389	750828	484896	498294	5.81802e+06	6.40843e+06	8.39857e+06	104776	72369.8	52531.5	1.84678e+06	1.27216e+06	1.30715e+06	412278	309185	361102	578759	241880	503846	514337	483906	462304
CL0593	237.08	129.03	3.9946	237.109	Positive	[M+H]+	6-Methylflavone	Flavonoids	cluster Ⅲ	putative	-	C16H12O2		230644	141046	59786	0	0	0	0	0	0	323674	455837	568199	172644	93587.9	123752	0	0	0	1.40011e+06	2.50152e+06	1.45592e+06	90235.7	153615	161878	168141	208178	225116
CL0230	237.1	192	2.0643	237.087	Positive	[M+H]+	N'-Formylkynurenine	Amino acids and derivatives	cluster Ⅲ	standard	C02700	C11H12N2O4	shared metabolite	154801	243834	200834	147066	167008	194131	113940	76272.9	129481	177567	551347	231539	149791	103513	200632	65136.8	90399.4	75174.9	476730	879078	625243	206789	162575	172273	135740	110572	121549
CL0258	237.123	120.088	2.36465	237.128	Positive	[M+H]+	DL-Alanyl-DL-phenylalanine	Amino acids and derivatives	cluster Ⅲ	putative	C07626	C12H16N2O3	shared metabolite	132299	101468	89167.9	190127	267178	194140	68705.2	67035.9	106579	152245	49682.5	90947.6	204731	92945.7	145854	154945	187024	146921	219492	349872	263594	74895.7	118311	84703.6	166457	153190	143114
CL0047	241	152	0.809051	241.002	Positive	[M+H]+	L-(-)-Cystine	Amino acids and derivatives	cluster Ⅴ	putative	C00491	C6H12N2O4S2	shared metabolite	349801	247343	266286	162437	160917	160879	182237	206599	169630	55759.2	54568.5	41825.9	83670.3	88741.1	160408	75626.8	58083.3	48164.8	148600	169425	203130	83179.8	92339.7	97960.1	506557	502154	446657
CL1344	241.217	241.218	11.2211	241.216	Negative	[M-H]-	Pentadecanoic Acid	Lipids	cluster Ⅳ	putative	C16537	C15H30O2	shared metabolite	6.14487e+07	1.28721e+07	2.30083e+07	3.40005e+07	2.91781e+07	5.15722e+07	1.91893e+07	2.48662e+07	3.75537e+07	3.38151e+07	9.28532e+07	5.08703e+07	1.33417e+07	1.65483e+07	1.84013e+07	1.4253e+07	1.30212e+07	1.13135e+07	1.9853e+07	2.03714e+07	3.35221e+07	2.17957e+07	1.68305e+07	1.34356e+07	2.05381e+07	2.2705e+07	2.36907e+07
CL0646	243.1	145	4.3812	243.086	Positive	[M+H]+	lumichrome	Alkaloids	cluster Ⅰ	putative	C01727	C12H10N4O2		61501.4	24577.8	56950.9	91986.5	133761	44132.6	68002.5	65862.8	160765	0	0	0	41694.4	89876.6	96675.1	332804	140881	161794	224822	260671	381318	908125	1.31276e+06	506432	61541.2	56864.3	109069
CL0009	243.1	99.259	0.614039	243.105	Positive	[M+H]+	Lapachol	Alcohols and polyols	cluster Ⅱ	putative	C10366	C15H14O3	shared metabolite	1.62558e+07	1.72286e+07	1.87921e+07	3.32487e+06	383267	765298	8.42764e+06	9.42171e+06	9.18723e+06	356402	410872	274592	9.89332e+06	1.11888e+07	1.77083e+07	1.63428e+07	1.53466e+07	8.39582e+06	574132	877672	1.00055e+06	1.66907e+07	1.65509e+07	2.03091e+07	6.08467e+06	7.05756e+06	5.45476e+06
CL0119	244.086	112	1.11597	244.09	Positive	[M+H]+	Cytidine	Nucleotide and derivates	cluster Ⅶ	standard	C00475	C9H13N3O5	shared metabolite	474334	439076	588676	627965	714816	696581	208177	236843	378381	440390	226840	256421	1.94718e+06	1.09003e+06	1.69839e+06	2.31873e+06	1.64034e+06	1.76409e+06	1.02067e+06	2.41321e+06	1.31997e+06	657348	623959	474817	756797	565339	689189
CL1203	245	203.2	3.96983	245.092	Negative	[M-H]-	Acetyl tryptophan	Amino acids and derivatives	cluster Ⅸ	putative	C03137	C13H14N2O3		58268	87149.5	71696.9	1.27515e+06	694298	903799	0	0	0	0	0	0	3.29513e+06	1.96802e+06	2.83671e+06	774234	640072	296886	0	0	0	782661	404410	655343	0	0	0
CL0445	245.09	227	3.30729	245.094	Positive	[M+H]+	Biotin	Vitamins	cluster Ⅳ	standard	C00120	C10H16N2O3S		1.28715e+06	1.47575e+06	1.14858e+06	1.08727e+06	1.28261e+06	1.2058e+06	373676	295574	433072	1.38627e+06	1.06942e+06	1.38533e+06	702238	718192	969930	402878	255154	505694	258589	184745	292075	88753.6	157617	182180	0	0	0
CL0338	245.18	86.097	2.89111	245.185	Positive	[M+H]+	Leu- Leu	Amino acids and derivatives	cluster Ⅶ	putative	-	C12H24N2O3		0	0	0	154633	189904	286455	201301	295754	129670	465262	100464	89229.3	751726	240758	156675	445082	561979	510606	170312	325958	82917.2	0	0	0	76944.5	92885.5	61416.7
CL0746	245.2	181.3	5.73142	245.19	Positive	[M+H]+	1,9(Z)-Heptadecadiene-4,6-diyn-3(S)-ol	Alcohols and polyols	cluster Ⅳ	putative	C08450	C17H24O	shared metabolite	30623.5	31463	24873.5	39131.4	31547.9	31320.5	25070	24346.8	35959.7	39321.6	78135.9	39969.8	20477.4	40902.2	17027.7	32288.6	30821.9	38091.7	34572.3	50665.3	23484.1	48186.6	16714.3	18325.1	22936.4	20348.4	24477.2
CL1057	246	96.9	1.92736	246.016	Negative	[M-H]-	Pyridoxal 5'-phosphate	Vitamins	cluster Ⅶ	putative	C00018	C8H10NO6P		0	0	0	101807	61973.3	31415.9	141257	65897.9	85857.1	23137	16161.8	8840.23	69113.9	51048.3	79159.4	280980	398455	207621	247394	211197	303760	54849.9	56682.1	32096.3	79261.1	68977.9	107913
CL0598	247.1	130	3.96806	247.106	Positive	[M+H]+	N-(3-Indolylacetyl)-L-alanine	Amino acids and derivatives	cluster Ⅱ	standard	-	C13H14N2O3		214859	295458	286627	80821.4	107982	103341	41121.8	36866.3	46036.8	0	0	0	141983	85707.2	121254	57988.1	58858.8	32042.9	56089.2	55009.3	66224.2	57530.4	48534	42530	47761.8	57660.9	64094.8
CL1008	247.1	131.143	0.783549	247.045	Negative	[M-H]-	Pyridoxamine 5'-phosphate	Vitamins	cluster Ⅷ	putative	C00647	C8H13N2O5P		170938	87059.9	59285	408445	1.41733e+06	461720	17255.3	18421.3	24009.8	447446	511936	433499	71926.5	146561	44093.3	0	0	0	113993	101465	93262.1	10019.3	14984.6	32768.5	20714.3	30743.4	26377
CL0255	247.129	86.09	2.26222	247.127	Positive	[M+H]+	L-Isoleucyl-L-Aspartate	Amino acids and derivatives	cluster Ⅶ	putative	-	C10H18N2O5	shared metabolite	225610	261489	214511	246524	218588	201282	91279.3	87031.5	113712	136876	73454.6	97330.3	227094	139521	217384	340982	407894	395538	275531	363631	271515	189319	169437	187072	171857	123948	167196
CL0806	249.1	185.1	7.12049	249.147	Positive	[M+H]+	Parthenolide	Terpenoids	cluster Ⅴ	putative	C07609	C15H20O3		0	0	0	0	0	0	0	0	0	0	0	0	0	0	0	0	0	0	0	0	0	0	0	0	19563.5	18086.7	12281.2
CL0313	249.16	147.044	2.78806	249.159	Positive	[M+H]+	p-Coumaroylcadaverine	Phenolamides	cluster Ⅷ	putative	-	C14H20N2O2		0	0	0	5.12529e+07	2.48305e+07	4.32271e+06	0	0	0	144987	1.47544e+06	499869	0	0	0	0	0	0	5.4707e+06	1.36088e+06	4.48006e+06	0	0	0	118850	167776	125061
CL0222	249.2	150	2.0278	249.122	Positive	[M+H]+	Sophoridine	Alkaloids	cluster Ⅵ	putative	-	C15H24N2O		222185	308528	252108	41564.7	49038.5	35980	731960	693869	658441	0	0	0	25720.6	11855.7	14228.2	138196	137639	138863	90502.5	93344.6	83063	27600.8	14380.2	30912.7	389730	390971	387713
CL0499	249.2	141.3	3.75722	249.111	Positive	[M+H]+	9alpha-Hydroxyfraxinellone	Hydroxycinnamoyl derivatives	cluster Ⅳ	putative	-	C14H16O4		0	0	0	0	0	0	0	0	0	1.11526e+06	1.888e+06	1.61212e+06	0	0	0	175224	284297	93843.3	538612	566442	671820	0	0	0	0	0	0
CL0155	250	134	1.13834	250.054	Positive	[M+H]+	Pyridoxine 5'-phosphate	Vitamins	cluster Ⅸ	putative	C00627	C8H12NO6P	shared metabolite	33184.5	34310.5	36704.2	66012.4	61494.3	56692.5	48161.5	62852.2	58604.9	65534.9	59221.5	25146.1	105119	98172.2	106025	69673.4	111000	85721.1	55891.6	54128.9	59052.9	67057.2	61144.4	56719.5	76252.1	83664.2	117099
CL0212	251.139	163.2	2.26858	251.139	Positive	[M+H]+	N-Caffeoylputrescine	Phenolamides	cluster Ⅷ	putative	C03002	C13H18N2O3		85658.3	921793	207166	1.29457e+08	6.88403e+07	1.03829e+07	7.90654e+06	7.23344e+06	139402	748505	237512	59074.4	913795	2.89053e+06	3.451e+06	676608	3.17416e+06	180300	9.20967e+06	2.07164e+07	141741	2.21878e+06	3.30183e+06	3.10995e+06	0	0	0
CL0259	251.139	147.044	2.23709	251.139	Positive	[M+H]+	N-p-Coumaroylhydroxyputrescine	Phenolamides	cluster Ⅱ	putative	-	C13H18N2O3		1.07064e+06	1.01639e+06	1.21823e+06	0	0	0	0	0	0	42659.2	5654.38	130301	0	0	0	0	0	0	0	0	0	0	0	0	0	0	0
CL0729	251.2	147.2	5.45831	251.136	Positive	[M+H]+	N-p-coumaroyl-2-hydroxyputrescine	Phenolamides	cluster Ⅶ	putative	-	C13H18N2O3	shared metabolite	511041	469066	311799	300146	290520	448105	186579	100012	200065	142802	104972	313321	703528	489845	584819	519404	875506	953901	256744	198254	236911	199133	265894	198110	355296	428702	353459
CL0127	251.3	84	1.11883	251.068	Positive	[M+H]+	γ-Glu-Cys	Amino acids and derivatives	cluster Ⅷ	putative	C00669	C8H14N2O5S		59727.8	53241.4	71629.4	121879	146327	168969	56343.7	51156.3	107017	51631.5	44236.1	17965.6	66666.2	31571.3	53585.3	72580.4	39663.5	55746	0	0	0	21088.3	37828	18874.9	84714.9	97570.4	56324.1
CL0223	252	136	1.98032	252.142	Positive	[M+H]+	Deoxyadenosine	Nucleotide and derivates	cluster Ⅴ	putative	C00559	C10H13N5O3	shared metabolite	425527	64894.3	61165.9	212349	373171	104632	125852	170323	592324	86617.9	115735	58112.1	32446.1	131753	289429	53666.2	34482.4	13293.5	374879	373654	474542	242161	82592	196151	770864	396683	557557
CL0704	255.058	137	4.88501	255.063	Positive	[M+H]+	Daidzein	Flavonoids	cluster Ⅵ	standard	C10208	C15H10O4		0	0	0	0	0	0	144120	82001	167402	12123.5	635.402	24054.5	0	0	0	0	0	0	0	0	0	0	0	0	0	0	0
CL0067	255.1	123	0.773089	255.096	Positive	[M+H]+	5-Methoxyflavanone	Flavonoids	cluster Ⅴ	putative	-	C16H14O3	shared metabolite	1.61837e+06	3.01346e+06	1.9174e+06	672292	629455	892711	971312	546635	1.42079e+06	864815	1.52332e+06	1.1181e+06	6.67908e+06	2.07265e+06	3.44256e+06	3.99239e+06	3.0381e+06	2.28007e+06	1.88591e+06	2.38867e+06	2.32524e+06	2.72092e+06	3.59458e+06	2.18654e+06	9.08389e+06	5.6636e+06	5.55623e+06
CL1297	255.1	151	7.02533	255.065	Negative	[M-H]-	Pinocembrin (Dihydrochrysin)	Flavonoids	cluster Ⅸ	standard	C09827	C15H12O4		0	0	0	0	0	0	0	0	0	0	0	0	25899	16717.1	22898.1	0	0	0	0	0	0	0	0	0	0	0	0
CL0472	255.1	157	3.43886	255.064	Positive	Protonated	Apigeninidin chloride	Flavonoids	cluster Ⅸ	standard	C08574	C15H11O4+		0	0	0	0	0	0	0	0	0	0	0	0	74579.3	23660.5	32207.1	0	0	0	0	0	0	0	0	0	0	0	0
CL0369	255.1	123	2.89257	255.064	Positive	[M+H]+	2',6-Dihydroxyflavone	Flavonoids	cluster Ⅷ	putative	-	C15H10O4		0	0	0	240900	195223	258432	44655.2	33894.8	63608.2	45590	83532.4	49324.6	0	0	0	0	0	0	0	0	0	0	0	0	0	0	0
CL0083	256.2	124.1	0.791062	256.082	Positive	[M+NH4]+	6,8-Dihydroxy-5,7-dimethoxycoumarin	Coumarins and lignans	cluster Ⅴ	putative	-	C11H10O6	shared metabolite	1.03996e+07	1.18222e+07	4.01816e+06	3.23581e+06	2.33085e+06	2.72418e+06	3.73394e+06	4.5043e+06	4.53812e+06	1.72041e+06	1.66446e+06	1.87478e+06	1.17519e+06	791002	1.17769e+06	1.02334e+06	816289	990141	5.01924e+06	4.91694e+06	4.71257e+06	1.887e+06	1.81845e+06	2.49886e+06	6.89674e+06	5.62688e+06	6.09912e+06
CL0766	257	137	6.05883	257.079	Positive	[M+H]+	Isoliquiritigenin	Flavonoids	cluster Ⅵ	standard	C08650	C15H12O4		0	0	0	0	0	0	24418.2	14857.7	47867.5	0	0	0	0	0	0	0	0	0	0	0	0	0	0	0	0	0	0
CL0010	257.11	141.06	0.579206	257.145	Positive	[M+H]+	5-Ethyl-2'-deoxyuridine	Nucleotide and derivates	cluster Ⅴ	putative	D03956	C11H16N2O5	shared metabolite	154421	167673	109308	154642	145222	147519	146126	166942	154938	126030	172012	105996	160810	181955	153810	171838	173995	167451	168481	140489	141488	111987	138790	150919	188484	188392	176937
CL1000	258.039	78.958	0.660566	258.039	Negative	[M-H]-	D-Glucosamine 1-phosphate	Alcohols and polyols	cluster Ⅷ	putative	C06156	C6H14NO8P	shared metabolite	131130	235621	132475	673972	717106	533371	293329	246973	248449	68298	48959.9	53563.2	349513	204469	233042	267422	249226	216330	245848	310920	265430	86490.3	131912	139393	80736.6	89581.7	75196.3
CL0055	258.11	104.111	0.786389	258.109	Positive	[M+H]+	Choline alfoscerate	Lipids	cluster Ⅵ	putative	C00670	C8H20NO6P	shared metabolite	496195	687476	436346	877929	611977	931306	2.45624e+06	1.74284e+06	1.95053e+06	1.78735e+06	1.28169e+06	1.31278e+06	714413	732301	739656	513986	373109	440563	890590	564981	1.07481e+06	78118.2	166315	171028	649844	755807	541659
CL1001	259	97	0.658645	259.022	Negative	[M-H]-	D-Fructose 6-phosphate	Alcohols and polyols	cluster Ⅸ	standard	C00085	C6H13O9P	shared metabolite	7.79258e+06	1.18147e+07	9.27407e+06	6.83126e+06	5.39222e+06	4.13488e+06	1.18829e+07	8.53365e+06	1.00802e+07	1.5354e+06	2.48505e+06	2.21921e+06	1.70867e+07	1.6381e+07	1.54897e+07	2.35117e+06	3.29415e+06	3.59001e+06	3.69513e+06	5.08577e+06	3.856e+06	5.4158e+06	1.96912e+07	1.33871e+07	2.26312e+06	3.68833e+06	4.59465e+06
CL1002	259	97	0.658506	259.022	Negative	[M-H]-	Glucose 6-phosphate	Alcohols and polyols	cluster Ⅸ	putative	C00092	C6H13O9P	shared metabolite	4.56952e+06	7.02446e+06	5.45956e+06	3.91569e+06	3.13544e+06	2.42986e+06	5.723e+06	5.35532e+06	5.84709e+06	965208	1.58449e+06	1.28092e+06	1.01792e+07	1.04926e+07	8.70301e+06	1.53069e+06	1.90713e+06	2.10726e+06	2.19893e+06	2.82472e+06	2.70857e+06	3.2141e+06	1.14796e+07	7.00998e+06	1.45039e+06	2.13159e+06	2.68763e+06
CL0242	260.1	98.3	2.1561	260.034	Positive	[M+H]+	Glucosamine 6-phosphate	Alcohols and polyols	cluster Ⅶ	putative	C00352	C6H14NO8P		0	0	0	21812.9	91537.5	15114.4	105767	64781.6	77000.9	20339.5	16922.4	20799.5	96618.8	5809.24	74382.6	2.28665e+08	2.43705e+08	2.48473e+08	8131.75	25061.7	9524.91	8414.72	56723.6	86026.3	0	0	0
CL0198	260.1	171.4	2.09636	260.034	Positive	[M+H]+	Galactosamine 1-phosphate	Alcohols and polyols	cluster Ⅸ	putative	-	C6H14NO8P	shared metabolite	79842.3	59187.6	102261	96183	114838	94982.1	182778	244333	248907	62977.4	29024.5	38897.4	324925	211615	336666	137663	186478	149806	113252	173276	141701	156030	201098	161396	120262	129023	114532
CL0996	261.038	78.959	0.661517	261.046	Negative	[M-H]-	Sorbitol-6-phosphate	Alcohols and polyols	cluster Ⅸ	putative	C01096	C6H15O9P	shared metabolite	152237	228924	244654	322138	302073	212047	211846	248815	247484	84100.6	90028.1	52309.3	399037	365508	510263	132395	132897	128702	89109.9	123831	115450	281262	512060	333025	71358.1	86534	73965
CL0621	262.3	200.3	4.594	262.234	Positive	[M+H]+	2-Amino-1,3,4-tetradecanetriol	Others	cluster Ⅴ	putative	-	C14H31NO3	shared metabolite	5.8522e+06	3.51645e+06	5.76921e+06	3.45844e+06	5.75709e+06	3.2869e+06	4.68205e+06	4.35202e+06	4.1974e+06	9.58495e+06	2.07145e+06	8.27662e+06	8.16609e+06	5.06524e+06	7.11013e+06	6.08965e+06	6.1957e+06	8.73463e+06	5.71492e+06	9.5558e+06	6.41045e+06	6.56403e+06	5.1607e+06	7.31886e+06	6.4381e+06	7.00358e+06	8.10807e+06
CL1258	263	219	5.03257	263.128	Negative	[M-H]-	(+)-cis,trans-Abscisic acid	Phytohormones	cluster Ⅲ	standard	C06082	C15H20O4	shared metabolite	52454.9	98991.5	44343.6	31127.9	78050.7	34383.6	14953.3	20116.6	13204	34572.5	21417.9	29798.8	36939.7	26388.6	35724.9	39935.3	39801.6	30572.2	59026.4	58212.7	61045	39289.2	35262	53557	69303.1	62931.3	50932.2
CL0011	263.1	143	0.601807	263.06	Positive	[M+H]+	Mannitol 1-phosphate	Alcohols and polyols	cluster Ⅴ	putative	C00644	C6H15O9P	shared metabolite	1.15044e+06	1.03122e+06	948835	1.21149e+06	816808	1.16419e+06	1.10897e+06	1.27541e+06	1.04328e+06	433080	938261	225501	1.24718e+06	1.36141e+06	1.41194e+06	1.03511e+06	1.13994e+06	1.14729e+06	1.21768e+06	1.35042e+06	1.12226e+06	698743	730175	973882	1.55825e+06	1.61914e+06	1.52335e+06
CL0286	263.13	70.066	2.55296	263.134	Positive	[M+H]+	Pro-Phe	Amino acids and derivatives	cluster Ⅱ	putative	-	C14H18N2O3	shared metabolite	183235	269981	120962	43260.5	70179.4	34724.8	105118	82152.5	128392	30193.7	26234	27133.2	76099.4	66810.7	153840	207074	180240	232791	107575	115292	121763	201830	198592	185981	115954	95735.6	100730
CL0778	265.1	144	6.51188	265.13	Positive	[M+H]+	N-Benzoyltryptamine	Phenolamides	cluster Ⅲ	putative	-	C17H16N2O		0	0	0	0	0	0	0	0	0	16701.1	369.741	4226.93	0	0	0	6807.17	5466.95	49536.6	1.05506e+06	68491.6	587656	11295.9	1367.32	1058.61	34646.4	18761.6	26634
CL1037	265.1	84.9	1.66599	264.949	Negative	[M-H]-	2,3-Diphosphoglycerate	Organic acids and derivatives	cluster Ⅳ	putative	C01159	C3H8O10P2		0	0	0	565314	429286	448913	204056	159182	184989	1.46543e+06	1.5729e+06	1.59286e+06	0	0	0	156134	180703	183241	275603	334287	317110	129838	66561.3	184620	994086	716630	684756
CL0042	265.1	122.1	0.83565	265.109	Positive	protonated	Thiamine	Vitamins	cluster Ⅴ	putative	C00378	C12H17N4OS	shared metabolite	173501	290150	229535	1.99783e+06	1.57291e+06	2.18977e+06	332554	519863	838084	728678	825652	1.04168e+06	376847	214368	188406	147990	124139	94743.8	829379	444977	695904	495638	298700	429196	2.23347e+06	3.43135e+06	3.39187e+06
CL0269	265.1	177.1	2.53906	265.155	Positive	[M+H]+	N-Feruloylputrescine isomer1	Phenolamides	cluster Ⅲ	putative	-	C14H20N2O3		0	0	0	873727	2.05705e+06	454794	0	0	0	0	0	0	0	0	0	0	0	0	3.22954e+06	3.02509e+06	2.50985e+06	0	0	0	0	0	0
CL0303	265.155	177.062	2.73103	265.155	Positive	[M+H]+	N-Feruloylputrescine isomer2	Phenolamides	cluster Ⅲ	putative	C10497	C14H20N2O3		0	0	0	1.52931e+07	8.51755e+06	300585	5.95831e+06	2.29197e+06	2.6626e+06	1.05329e+06	502160	737079	199888	137651	140094	1.2244e+06	936929	1.16316e+06	2.41625e+07	2.33794e+07	2.83271e+07	936468	953842	926228	684394	1.05391e+06	1.45204e+06
CL0018	266	163	0.600878	266.119	Positive	[M+H]+	N6-Methyl-2'-deoxyadenosine	Nucleotide and derivates	cluster Ⅴ	putative	C03795	C11H15N5O3	shared metabolite	2.54069e+06	2.20486e+06	1.75552e+06	3.14697e+06	1.64979e+06	3.22747e+06	2.35788e+06	2.73766e+06	2.54409e+06	904879	1.89893e+06	413422	3.27221e+06	3.29238e+06	2.87971e+06	2.18143e+06	2.44806e+06	2.31976e+06	2.89163e+06	3.53051e+06	3.08009e+06	947007	1.08288e+06	1.77147e+06	4.13275e+06	3.42364e+06	3.25917e+06
CL1046	266.1	134	1.91946	266.089	Negative	[M-H]-	3'-Deoxyguanosine	Nucleotide and derivates	cluster Ⅴ	putative	C00330	C10H13N5O4	shared metabolite	194439	55833.5	77889.8	2.97876e+06	3.96514e+06	3.7068e+06	796265	888945	678061	869415	160084	126378	457563	962086	1.27478e+06	204361	375551	244345	1.9796e+06	3.93002e+06	2.457e+06	477756	367554	2.70711e+06	3.53496e+06	2.13352e+06	3.35241e+06
CL1275	266.9	211.1	5.63687	267.028	Negative	[M-H]-	Coumestrol	Coumarins and lignans	cluster Ⅸ	putative	C10205	C15H8O5		0	0	0	0	0	0	0	0	0	0	0	0	1539.58	8666.69	16392.3	0	0	0	0	0	0	0	0	0	0	0	0
CL0270	267.17	179.07	2.25587	267.165	Positive	[M+H]+	Dihydroferuloylputrescine	Phenolamides	cluster Ⅷ	putative	-	C14H22N2O3		0	0	0	610713	338026	116858	0	0	0	0	0	0	0	0	0	0	0	0	19195.8	99549.4	16107.5	0	0	0	0	0	0
CL1345	267.233	267.235	11.4151	267.231	Negative	[M-H]-	Cis-10-Heptadecenoic Acid	Lipids	cluster Ⅱ	putative	-	C17H32O2	shared metabolite	1.38958e+07	2.3895e+06	1.48409e+06	632297	4.36177e+06	557885	5.11346e+06	4.4916e+06	7.2207e+06	5.68075e+06	4.71122e+06	5.27593e+06	2.04604e+06	1.31948e+06	1.76713e+06	5.68023e+06	2.44101e+06	2.82964e+06	1.68283e+06	2.61308e+06	2.01711e+06	1.12451e+06	1.21773e+06	2.06454e+06	7.16281e+06	4.05427e+06	4.35237e+06
CL0204	268.097	152	1.73228	268.105	Positive	[M+H]+	Adenosine	Nucleotide and derivates	cluster Ⅴ	standard	C00212	C10H13N5O4	shared metabolite	129442	30904.1	38676.5	72230.5	109795	16357.1	45159.5	54658.5	250042	38242.2	81722.6	30223.5	24205	53932.8	105688	79214.4	67440.6	55310.5	92576.9	105796	89250.7	93675.4	48675.9	60358	580500	337150	582322
CL0772	269.074	237	6.28574	269.08	Positive	[M+H]+	Formononetin (4'-O-methyldaidzein)	Flavonoids	cluster Ⅷ	standard	C00858	C16H12O4		1573.32	9939.19	3334.6	247665	15387.3	2090.18	0	0	0	0	0	0	2021.88	1377.46	42069.5	4030.61	1544.82	2143.29	3473.85	2496.25	1967.52	5476.93	10166.5	3677.15	0	0	0
CL0181	269.08	137	1.45199	269.087	Positive	[M+H]+	Hypoxanthine-9-β-D-arabinofuranoside	Nucleotide and derivates	cluster Ⅸ	standard	-	C10H12N4O5	shared metabolite	1.96746e+06	2.36927e+06	2.87723e+06	1.34441e+06	1.83248e+06	1.84782e+06	724145	394595	615925	685510	195712	196780	7.06997e+07	3.46342e+07	5.10159e+07	3.08091e+06	2.26838e+06	2.78023e+06	715156	1.11198e+06	881140	1.33185e+07	4.45806e+06	5.11222e+06	902382	1.30467e+06	791728
CL0897	269.082	226	8.6026	269.076	Positive	[M+H]+	Tectochrysin	Flavonoids	cluster Ⅵ	putative	C11621	C16H12O4		0	0	0	0	0	0	25331	17872.5	45951.3	4544.47	9174.32	4527.06	0	0	0	0	0	0	8600.01	18296.7	21525.3	2485.81	2611.83	2090.42	4666.61	5403.04	2584.82
CL0213	269.1	137.157	1.91955	269.083	Positive	[M+H]+	Homocystine	Amino acids and derivatives	cluster Ⅷ	putative	C01817	C8H16N2O4S2	shared metabolite	337961	128749	113641	1.53492e+06	2.2441e+06	1.77876e+06	486056	557655	609312	534799	86035.2	87530.5	309646	526260	860828	141707	227086	133125	904414	1.67522e+06	1.03525e+06	2.86561e+06	1.50602e+06	2.14545e+06	1.99598e+06	1.58967e+06	2.37157e+06
CL0468	269.102	177.05	3.42381	269.102	Positive	[M+H]+	1-Feruloyl-sn-glycerol	Hydroxycinnamoyl derivatives	cluster Ⅴ	putative	-	C13H16O6		0	0	0	0	0	0	0	0	0	0	0	0	0	0	0	0	0	0	0	0	0	0	0	0	791430	875242	880111
CL1142	269.103	101.02	3.18989	269.102	Negative	[M-H]-	Benzyl β-D-Glucopyranoside	Phenolic acids	cluster Ⅰ	putative	-	C13H18O6	shared metabolite	5929.37	12081.6	6492.29	233431	244422	192218	58970.1	67043.8	47507.6	348401	360584	417278	102677	76663.7	124550	116286	102347	116244	13493.1	9637.78	5830.89	501871	372455	654945	200668	198520	154255
CL0972	270.8	97	0.651557	271.068	Negative	[M-H]-	3-(5-Acetyl-2-furyl)-5-methoxy-2-benzofuran-1(3H)-one	Others	cluster Ⅵ	putative	-	C15H12O5	shared metabolite	420412	359108	67836.2	319212	933998	443226	753293	792588	868788	527006	528939	578422	153972	174869	81719.8	571666	303094	260887	1.03393e+06	1.04866e+06	1.02613e+06	58122.8	101384	165281	29729.4	33038.9	30209.9
CL0850	271	147	7.75603	271.097	Positive	[M+H]+	Imperatorin	Coumarins and lignans	cluster Ⅷ	putative	C09269	C16H14O4		0	0	0	546765	1.87879e+06	1.77094e+06	0	0	0	0	0	0	0	0	0	0	0	0	0	0	0	0	0	0	0	0	0
CL0735	271.053	153.01	5.58443	271.059	Positive	[M+H]+	Apigenin	Flavonoids	cluster Ⅸ	standard	C01477	C15H10O5		0	0	0	92535.3	112288	82565.4	309827	443329	2.7199e+06	99085.4	264992	103466	6.85363e+06	3.46792e+06	3.33411e+06	634813	765751	712955	143840	50158.8	500731	668086	332646	274772	220882	426562	309000
CL1264	271.07	151	5.5978	271.06	Negative	[M-H]-	Naringenin chalcone	Flavonoids	cluster Ⅸ	standard	C06561	C15H12O5	shared metabolite	27125.3	73399	41858	56543.6	88406.2	64160.1	147920	83465.4	323234	167551	163752	175283	6.27049e+06	7.11371e+06	3.85759e+06	108195	80879	67398.9	88611.8	51082.5	111026	130715	112337	113364	114738	140892	116743
CL1030	271.09	107.6	1.42336	271.082	Negative	[M-H]-	Arbutin	Phenolic acids	cluster Ⅳ	putative	C06186	C12H16O7	shared metabolite	546551	605147	183945	334074	344154	307239	284222	246432	266232	770205	839136	897038	888793	901218	862236	395883	526060	575651	994769	1.09848e+06	944220	114087	192996	232646	337636	247514	170536
CL0818	271.1	225.1	7.34915	271.093	Positive	[M+H]+	Pinostrobin	Flavonoids	cluster Ⅷ	putative	C16419	C16H14O4		20455.8	28466.5	21898	35942.4	136405	98070	21476	17208.8	61153	16415.4	5864.09	28874.1	36851.4	23700	25869.4	14818.9	32988.4	21825	0	0	0	7405.59	17364.3	10196.3	38528.5	30517.4	29952.7
CL0732	271.1	121.1	5.49936	271.082	Positive	[M+H]+	4,4'-DIHYDROXY-2-METHOXYCHALCONE	Flavonoids	cluster Ⅷ	putative	C15531	C16H14O4		111588	131498	121054	101746	233054	399036	0	0	0	0	0	0	85002.8	46158.2	66470.1	121292	88110.8	50920.4	78181.2	275543	10535.1	0	0	0	35938.7	100953	3382.39
CL1339	271.228	225.221	10.3532	271.226	Negative	[M-H]-	2-hydroxyhexadecanoic acid	Organic acids and derivatives	cluster Ⅳ	putative	-	C16H32O3	shared metabolite	1.6851e+06	681915	1.00595e+06	3.24446e+06	1.93202e+06	3.5413e+06	864308	772053	1.80377e+06	1.66454e+06	2.85591e+06	2.66216e+06	494822	643102	720574	1.08497e+06	1.0661e+06	683303	1.06417e+06	1.16829e+06	1.91231e+06	1.77911e+06	1.70957e+06	959069	1.38887e+06	1.62819e+06	1.74774e+06
CL0736	273	153.1	5.59957	273.073	Positive	[M+H]+	Pinobanksin	Flavonoids	cluster Ⅸ	putative	C09826	C15H12O5	shared metabolite	54589.1	115651	69102.2	64575.8	106732	74632.6	122971	75948.1	270933	194423	203905	227847	8.45388e+06	9.09347e+06	4.79042e+06	152351	113359	108623	103690	72676.5	140394	160509	109928	123121	149632	204625	181283
CL0760	274.274	256.265	5.87657	274.274	Positive	[M+H]+	Hexadecylsphingosine	Lipids	cluster Ⅲ	putative	-	C16H35NO2		67989.6	163781	95612.1	0	0	0	0	0	0	43489.2	16496.4	17573.4	0	0	0	0	0	0	1.16506e+06	1.14139e+06	1.11342e+06	0	0	0	0	0	0
CL0980	275	257	0.662502	275.123	Negative	[M-H]-	L-Saccharopine	Amino acids and derivatives	cluster Ⅰ	standard	C00449	C11H20N2O6	shared metabolite	312414	431280	728286	714679	437327	525742	330079	246078	280973	187791	327958	233136	454771	350492	756865	85187.8	114246	49910.4	397428	396305	359376	1.63559e+06	1.29953e+06	703824	155466	141375	162939
CL0816	275.2	105.1	7.31149	275.2	Positive	[M+H]+	Apo-13-zeaxanthinone	Terpenoids	cluster Ⅶ	putative	-	C18H26O2	shared metabolite	665722	698330	395342	491562	497075	745816	455258	309050	613356	244445	147084	444361	1.27213e+06	736378	932178	1.32244e+06	2.34388e+06	1.99222e+06	527179	365560	454447	765560	892263	702119	699802	753995	662112
CL0068	276.119	84.1	0.802969	276.107	Positive	[M+H]+	Gamma-glutamyl Glutamine	Amino acids and derivatives	cluster Ⅲ	putative	C05283	C10H17N3O6		329436	316042	271885	433892	454343	347371	294345	246139	259206	177049	193800	205421	320328	330945	437770	0	0	0	1.46051e+06	1.6176e+06	1.12599e+06	0	0	0	288441	265821	298955
CL0169	277.1	114.7	1.32312	277.11	Positive	[M+H]+	Glu-Glu	Amino acids and derivatives	cluster Ⅶ	putative	C01425	C10H16N2O7		0	0	0	0	0	0	0	0	0	0	0	0	39994.8	11110.4	32818.6	3.3473e+07	3.7782e+07	3.48004e+07	0	0	0	0	0	0	0	0	0
CL0404	277.119	120.08	3.11339	277.117	Positive	[M+H]+	Cyclo(Phe-Glu)	Amino acids and derivatives	cluster Ⅳ	standard	-	C14H16N2O4		49336.1	35219.8	42728.4	87773.1	71209.5	105970	16491.3	17477.9	22049.3	57956.1	33613.9	62048.2	0	0	0	0	0	0	51717.8	26005.4	40096.4	29942.4	43741.7	48787.3	0	0	0
CL1102	277.13	146	2.88972	277.128	Negative	[M-H]-	Pantetheine	Vitamins	cluster Ⅲ	putative	C00831	C11H22N2O4S		0	0	0	0	0	0	39538.4	52992	27766.4	36394.4	29126.8	36110.9	74732	125868	146475	47739.3	133964	149351	423932	418623	398385	113978	98937.8	128067	168362	220918	179719
CL0336	277.166	147.2	2.90886	277.163	Positive	[M+H]+	N-p-Coumaroylagmatine	Phenolamides	cluster Ⅷ	putative	C04498	C14H20N4O2		0	0	0	2.42931e+07	1.46912e+07	1.1688e+07	0	0	0	2.3831e+06	4.11935e+06	1.97268e+06	0	0	0	1.51643e+07	1.90536e+07	1.74849e+07	54296	32863	61279.8	0	0	0	487590	363666	475768
CL0865	277.2	93	8.0709	277.214	Positive	[M+H]+	Octadecadien-6-ynoic acid	Lipids	cluster Ⅰ	putative	-	C18H28O2		0	0	0	0	0	0	88091.4	115988	123639	0	0	0	0	0	0	484605	282324	226891	0	0	0	419731	407630	554918	367874	309949	191181
CL0872	277.216	93.1	8.40067	277.216	Positive	[M+H]+	14,15-Dehydrocrepenynic acid	Lipids	cluster Ⅰ	putative	-	C18H28O2	shared metabolite	399417	443833	392315	543128	1.04863e+06	823736	1.03737e+06	990560	1.41625e+06	565754	192143	379600	452737	207160	589579	6.05313e+06	4.36931e+06	3.77202e+06	543419	670056	531639	5.83084e+06	6.98996e+06	6.5563e+06	4.32585e+06	3.44995e+06	2.7047e+06
CL1163	279.05	163.04	3.32119	279.051	Negative	[M-H]-	p-Coumaroylmalic acid	Hydroxycinnamoyl derivatives	cluster Ⅲ	putative	-	C13H12O7		4.09102e+06	7.96227e+06	4.17891e+06	8613.72	15281.3	12998.3	22662.7	5293.67	64475.2	271156	249139	293676	7.16605e+06	4.02839e+06	5.81171e+06	0	0	0	6.27844e+07	6.58899e+07	5.83029e+07	451531	378830	342395	2408.02	3372.55	3938.21
CL0938	279.158	149.023	9.72044	279.158	Positive	[M+H]+	Dibutyl phthalate	Phenolic acids	cluster Ⅳ	putative	C14214	C16H22O4	shared metabolite	6.58152e+06	7.88964e+06	6.09379e+06	6.06682e+06	7.22218e+06	5.56589e+06	4.32573e+06	3.53613e+06	4.03978e+06	7.01326e+06	4.37989e+06	6.17287e+06	4.62933e+06	4.20525e+06	5.5003e+06	4.45117e+06	3.23952e+06	5.05138e+06	6.27722e+06	6.20018e+06	5.37864e+06	5.56478e+06	4.60103e+06	4.19769e+06	7.70113e+06	6.7419e+06	6.94264e+06
CL0346	279.17	177.055	2.95295	279.17	Positive	[M+H]+	N-Feruloyl-Cadaverine	Phenolamides	cluster Ⅷ	putative	-	C15H22N2O3		81504.2	27882.6	39280.8	3.66059e+07	2.26192e+07	2.18959e+06	0	0	0	174538	221719	108329	95409.6	18318.8	30865.8	0	0	0	1.02749e+07	5.29209e+06	7.22813e+06	0	0	0	314993	202700	403245
CL0956	279.232	95.1	10.596	279.231	Positive	[M+H]+	α-Linolenic acid	Lipids	cluster Ⅰ	standard	C06427	C18H30O2	shared metabolite	106067	142136	249148	315234	605432	290648	1.02145e+06	1.13712e+06	1.12839e+06	260872	173126	74561.3	100966	86150.1	210483	5.05635e+06	1.64668e+06	920093	80718.2	101395	73998.7	1.64187e+06	2.65037e+06	2.36016e+06	1.3241e+06	1.3935e+06	796936
CL1343	279.233	279.233	11.1743	279.232	Negative	[M-H]-	Linoleic acid	Lipids	cluster Ⅴ	putative	C01595	C18H32O2	shared metabolite	3.99365e+07	4.82984e+07	4.40375e+07	4.88359e+07	8.22642e+07	4.80516e+07	1.25773e+08	1.15075e+08	1.13515e+08	8.39903e+07	6.30011e+07	4.93289e+07	5.99139e+07	4.31091e+07	7.26627e+07	1.47742e+08	1.04845e+08	7.78604e+07	3.36728e+07	4.11562e+07	4.7478e+07	1.01403e+08	7.86578e+07	1.09458e+08	1.54539e+08	1.42056e+08	1.27093e+08
CL0911	279.3	95.1	8.93845	279.23	Positive	[M+H]+	Punicic acid	Lipids	cluster Ⅷ	putative	C08364	C18H30O2	shared metabolite	61521	87719.8	66700	255801	378864	474597	105570	109284	163913	256000	98960.3	199359	116558	71828.8	85869.5	332776	301952	302487	102156	154330	115822	889710	327857	444864	291073	312698	237308
CL0710	281	160	5.01067	281.113	Positive	[M+H]+	Benzoyl serotonin	Phenolamides	cluster Ⅲ	putative	-	C17H16N2O2		0	0	0	0	0	0	0	0	0	0	0	0	0	0	0	0	0	0	130421	7262.97	19080.8	0	0	0	3459.73	2211.53	1111.99
CL0304	281.1	162.2	2.52666	281.109	Positive	[M+H]+	Asp-phe	Amino acids and derivatives	cluster Ⅰ	standard	-	C10H12N6O4		2.14645e+06	1.84473e+06	2.82654e+06	2.03348e+06	1.31219e+06	1.49164e+06	87618.7	71633.5	134346	61473.9	59344.4	59007.4	1.11141e+06	712464	969124	0	0	0	138050	190847	216614	2.71236e+06	7.40918e+06	4.10259e+06	106522	150450	187428
CL0284	281.15	177.055	2.58527	281.149	Positive	[M+H]+	N-Feruloylhydroxyputrescine	Phenolamides	cluster Ⅴ	putative	-	C14H20N2O4		224144	212863	218168	22891.8	243014	79356.7	77316.1	48698.4	72995	84373.4	26469.9	39816.5	0	0	0	80251.3	46308.9	38303.3	0	0	0	0	0	0	1.01462e+07	2.05366e+07	4.52331e+07
CL1347	281.249	281.248	11.9576	281.248	Negative	[M-H]-	Elaidic Acid	Lipids	cluster Ⅶ	putative	C01712	C18H34O2	shared metabolite	2.13499e+07	7.95941e+06	1.04792e+07	2.84327e+07	2.99822e+07	3.41296e+07	2.77591e+07	2.59832e+07	3.20047e+07	3.82681e+07	3.40791e+07	6.76761e+07	7.81598e+06	7.83844e+06	1.31785e+07	5.07721e+07	2.45572e+07	1.64565e+07	1.14159e+07	1.07965e+07	1.27284e+07	5.22421e+07	2.526e+07	2.26662e+07	3.35192e+07	3.86802e+07	2.86832e+07
CL1047	282	192	1.91951	282.081	Negative	[M-H]-	8-Hydroxy-2-deoxyguanosine	Nucleotide and derivates	cluster Ⅴ	putative	-	C10H13N5O5		0	0	0	21260.1	23345.2	23021.8	11197.2	6863.27	5033.76	0	0	0	4226.24	11920	13896.4	0	0	0	10587.2	26855.5	13495.4	1651.66	6296.98	20503.2	27424.9	17552.8	21811.1
CL0238	282.1	146.4	2.10483	282.125	Positive	[M+H]+	1-Methyladenosine	Nucleotide and derivates	cluster Ⅰ	putative	C02494	C11H15N5O4		0	0	0	29479.2	46907.2	32861	40427.4	26246.4	52109.4	472714	634182	442122	522667	464307	539406	604100	784832	741916	26096.9	26480.1	34872.5	324401	971846	331925	43289.5	56676.8	56763.7
CL0965	282.279	247.243	11.1097	282.278	Positive	[M+H]+	Octadecenoic amide	Alkaloids	cluster Ⅳ	putative	-	C18H35NO	shared metabolite	637678	1.38913e+06	942263	1.88931e+06	1.12859e+06	1.38776e+06	636056	1.15139e+06	1.23359e+06	1.67778e+06	2.49571e+06	1.30181e+06	1.332e+06	2.43898e+06	1.78562e+06	1.58072e+06	1.21916e+06	1.1521e+06	1.19227e+06	1.78758e+06	1.53357e+06	1.49568e+06	952229	2.20621e+06	1.85003e+06	1.13302e+06	1.06912e+06
CL1044	283	151	1.82985	283.067	Negative	[M-H]-	Xanthosine	Nucleotide and derivates	cluster Ⅸ	standard	C01762	C10H12N4O6	shared metabolite	522158	511182	1.24351e+06	654449	656085	600165	1.15439e+06	696777	1.21398e+06	306952	378331	317325	5.16697e+06	2.1862e+06	3.87657e+06	2.2611e+06	1.9274e+06	1.69155e+06	984435	1.10179e+06	1.30118e+06	317109	650803	330986	866704	1.26815e+06	653835
CL1299	283	268	7.15868	283.06	Negative	[M-H]-	Prunetin	Flavonoids	cluster Ⅷ	standard	C10521	C16H12O5		0	0	0	101218	310693	2549.43	0	0	0	0	0	0	0	0	0	0	0	0	0	0	0	0	0	0	0	0	0
CL0184	284.092	152	1.4886	284.099	Positive	[M+H]+	Guanosine	Nucleotide and derivates	cluster Ⅶ	standard	C00387	C10H13N5O5	shared metabolite	1.98276e+06	1.38167e+06	3.09005e+06	2.34601e+06	2.85167e+06	3.10371e+06	1.24968e+06	1.26444e+06	2.72331e+06	2.08153e+06	1.35367e+06	1.41064e+06	4.59593e+06	3.2206e+06	5.02816e+06	7.47342e+06	6.8134e+06	5.9744e+06	2.35461e+06	3.29885e+06	2.68358e+06	3.7935e+06	4.43167e+06	2.96052e+06	1.97273e+06	2.2423e+06	2.19242e+06
CL0192	284.1	152.1	1.92509	284.108	Positive	[M+H]+	Crotonoside	Alkaloids	cluster Ⅷ	putative	C08432	C10H13N5O5		0	0	0	30206.6	52254.7	39970.8	0	0	0	0	0	0	0	0	0	0	0	0	22443.4	43443.1	25434.5	79823.1	35501.6	45617.9	47507.5	37548.3	44952.5
CL0683	284.128	147.044	4.73711	284.127	Positive	[M+H]+	p-Coumaroyltyramine	Phenolamides	cluster Ⅱ	putative	-	C17H17NO3		256635	3.5326e+06	311472	18188.9	25357.1	12391.1	0	0	0	0	0	0	0	0	0	4407.36	8975.72	11607.5	26505.3	23634.6	19651.9	146755	45374.3	155519	0	0	0
CL0812	285	150	7.26494	285.108	Positive	[M+H]+	5,7-Dimethoxyflavanone	Flavonoids	cluster Ⅶ	putative	-	C17H16O4	shared metabolite	49620.6	63101.1	39845.6	27272	24787.9	31574.1	35365.9	19650.3	31912.3	19347	14519.9	22037.5	48662.2	32945.2	32894.4	38788.6	54320.4	42850.8	26489.3	22207.4	23209	21143.6	25595.4	20867.9	38662.1	43819.5	38153.6
CL0712	285	270	4.91755	285.073	Positive	[M+H]+	Glycitein	Flavonoids	cluster Ⅰ	putative	C14536	C16H12O5		0	0	0	0	0	0	0	0	0	0	0	0	0	0	0	0	0	0	33419.8	11260.3	24414.7	108908	119006	92164.8	0	0	0
CL0012	285	123	0.600441	285.118	Positive	[M+H]+	Nicotinamide-hexoside	Vitamins	cluster Ⅴ	putative	-	C12H16N2O6	shared metabolite	5.9685e+06	5.64154e+06	3.64138e+06	9.18794e+06	4.84835e+06	9.81446e+06	6.6894e+06	7.92239e+06	7.20217e+06	2.89826e+06	5.69327e+06	1.228e+06	9.10708e+06	8.91732e+06	6.49714e+06	5.67518e+06	5.90472e+06	5.81782e+06	8.14569e+06	9.4542e+06	8.57162e+06	1.76452e+06	2.40169e+06	3.72749e+06	1.12018e+07	1.00989e+07	9.64128e+06
CL0803	285.069	270	7.1606	285.073	Positive	[M+H]+	Acacetin	Flavonoids	cluster Ⅷ	putative	C01470	C16H12O5		0	0	0	17076.1	3312.25	253.775	0	0	0	0	0	0	0	0	0	0	0	0	0	0	0	0	0	0	0	0	0
CL0209	286	124	2.03928	286.092	Positive	[M+H]+	Nicotinic acid-hexoside	Vitamins	cluster Ⅳ	putative	-	C12H15NO7		140870	257308	132453	2.7875e+06	2.15076e+06	2.63967e+06	505506	485947	442381	3.07779e+06	2.39148e+06	3.10801e+06	453066	229607	297520	0	0	0	127246	137111	151928	489317	165615	231482	2.31805e+06	2.47553e+06	2.61723e+06
CL0190	286	124	1.8761	286.092	Positive	[M+H]+	NA-hexosdie	Vitamins	cluster Ⅳ	putative	-	C12H15NO7	shared metabolite	729435	1.037e+06	656810	6.74098e+06	5.11879e+06	6.3707e+06	1.48263e+06	1.23648e+06	1.16444e+06	7.74549e+06	6.12509e+06	1.2495e+07	914960	585213	884502	541056	643648	574975	186079	189290	216264	1.08523e+06	568295	578280	1.72797e+06	1.78614e+06	1.83322e+06
CL0585	287	213	4.03965	287.055	Positive	protonated	Cyanidin chloride	Flavonoids	cluster Ⅱ	standard	C05905	C15H11O6+		1.36278e+06	3.88812e+06	7.39621e+06	404512	154600	750387	69603.6	69512.5	83107.2	0	0	0	0	0	0	72107.3	56358.2	83749.8	58257.6	75223.6	543614	6.45648e+06	7.04317e+06	3.30972e+06	293667	46663	27771.8
CL0765	287	225	6.03424	287.115	Positive	[M+H]+	Gastrodin	Phenolic acids	cluster Ⅴ	putative	C16964	C13H18O7	shared metabolite	24362.5	39239.4	22261.3	38830.2	34773.5	28583.1	391953	223198	499595	48495	31091.4	58425.1	17250.6	13040.7	17139	21711.5	23321.2	37717.3	103402	177193	122205	24990.5	16592.9	17219.6	7.74391e+06	5.88895e+06	7.14365e+06
CL0742	287.048	153	5.6901	287.054	Positive	[M+H]+	Kaempferol	Flavonoids	cluster Ⅰ	standard	C05903	C15H10O6		28870.2	67367.7	31518.1	0	0	0	84142.8	86964.3	306193	0	0	0	0	0	0	45068.3	37954.1	24560	149906	62324.1	183387	344491	169516	136458	69203.8	93549.1	83839.9
CL1249	287.06	259	4.57339	287.055	Negative	[M-H]-	Aromadedrin (Dihydrokaempferol)	Flavonoids	cluster Ⅸ	standard	C00974	C15H12O6		39797.5	52389.2	60008.4	0	0	0	0	0	0	0	0	0	97718.2	32309.6	27873.8	5587.21	4188.46	6953	0	0	0	23235	10369.1	29935.7	0	0	0
CL1259	287.063	135	5.01522	287.055	Negative	[M-H]-	Eriodictyol	Flavonoids	cluster Ⅸ	standard	C05631	C15H12O6	shared metabolite	11257.2	29439.9	15636.7	72923.7	144826	111994	95631.3	62300.7	218030	216085	101408	159225	1.47883e+06	512850	571598	13859.1	2963.7	5290.45	33815.9	23184.2	40539.3	628236	255374	247004	114946	181451	152654
CL0800	287.084	167	6.94155	287.091	Positive	[M+H]+	sakuranetin	Flavonoids	cluster Ⅸ	putative	C09833	C16H14O5		0	0	0	0	0	0	0	0	0	217672	94512.5	48630.3	411588	630331	311824	0	0	0	5229.36	8397.17	4910.35	0	0	0	2947.64	6490.75	2569.48
CL0715	287.1	153	5.03524	287.054	Positive	[M+H]+	Orobol	Flavonoids	cluster Ⅸ	standard	C10510	C15H10O6		0	0	0	119192	157833	107716	45905.8	38655.9	289214	732383	1.64538e+06	806501	5.769e+06	6.35592e+06	7.98948e+06	0	0	0	75215.7	32919.2	114372	780554	166531	154535	190754	351861	324662
CL0962	287.2	119	10.9597	287.223	Positive	[M+H]+	Vitamin A	Vitamins	cluster Ⅸ	putative	C00473	C20H30O	shared metabolite	20424.7	9340.71	22503.6	34086.4	16739.3	32859	30641.6	31064.7	27765.7	5022.35	16042.1	13966.1	29027.6	40962.8	35879.7	42417.5	49024.3	25323.5	27031.6	16063.8	26176.2	48660.4	33468.7	33088.5	17610.3	19274.1	16695.7
CL1286	287.223	241.222	6.07957	287.222	Negative	[M-H]-	10,16-Dihydroxypalmitic acid	Lipids	cluster Ⅵ	putative	C08285	C16H32O4	shared metabolite	4310.78	2606.08	1902.24	10953.6	14135.1	9270.43	14288.2	13153.8	15609.2	14828.8	4381.25	6362.94	10534.7	6308.74	13410.8	17672.5	5461.01	6129	8083.07	6993.55	9593.43	14734.6	13503.9	18182.1	11146.7	12868.3	12938.7
CL1175	289.1	132	3.46698	289.082	Negative	[M-H]-	IAA-Asp	Phytohormones	cluster Ⅷ	putative	-	C14H14N2O5		16200.3	16782.5	19666.1	21719.3	29264.4	23759.3	0	0	0	0	0	0	8545.75	4567.87	9309.04	492.002	1010.73	1570.65	0	0	0	1014.42	508.696	2965.96	1013.53	0	980.815
CL1121	291	247	3.19366	291.088	Negative	[M-H]-	Brevifolin carboxylic acid	Coumarins and lignans	cluster Ⅰ	putative	-	C13H8O8		0	0	0	26191.9	30607.3	33405.8	0	0	0	0	0	0	132918	74499.2	73632.3	0	0	0	0	0	0	572124	793838	758792	0	0	0
CL0362	291.079	139	3.08385	291.086	Positive	[M+H]+	Catechin	Flavonoids	cluster Ⅶ	putative	C06562	C15H14O6		0	0	0	0	0	0	0	0	0	0	0	0	0	0	0	1.59639e+07	2.46414e+07	1.32385e+07	0	0	0	0	0	0	0	0	0
CL0777	291.1	151.48	6.43887	291.193	Positive	[M+H]+	9,17-Octadecadiene-12,14-diyne-1,11,16-triol	Lipids	cluster Ⅶ	putative	-	C18H26O3	shared metabolite	2.48455e+06	2.4414e+06	1.59596e+06	1.80137e+06	1.76742e+06	2.71932e+06	1.06244e+06	597394	1.25148e+06	909279	453049	1.39502e+06	4.05353e+06	2.35804e+06	3.08348e+06	3.2991e+06	5.00182e+06	5.56223e+06	1.71745e+06	1.30506e+06	1.46163e+06	1.23401e+06	1.49839e+06	1.10818e+06	1.93694e+06	2.39632e+06	1.99203e+06
CL0802	291.149	143.9	7.02772	291.168	Positive	[M+H]+	N-Cinnamoyltryptamine	Phenolamides	cluster Ⅲ	putative	-	C19H18N2O		0	0	0	0	0	0	0	0	0	0	0	0	0	0	0	0	0	0	16655.2	6033.64	18415.1	0	0	0	0	0	0
CL0821	291.195	109.1	7.46093	291.169	Positive	[M+H]+	5,9-Octadecadiene-12,14-diyne-1,11,16-triol	Lipids	cluster Ⅳ	putative	-	C18H26O3		51840.9	52246.1	30873.6	72344.5	58468.7	72939.9	133478	87654.5	27609.6	2.4406e+06	982268	839032	81867.5	56828	95143.8	42025.6	47963	61015.5	136081	152950	86691.1	0	0	0	22069.1	34952.5	20494.3
CL1322	291.197	235.174	8.70581	291.196	Negative	[M-H]-	12-Oxo-phytodienoic acid	Lipids	cluster Ⅰ	putative	C01226	C18H28O3	shared metabolite	21952.6	27904.7	22085.5	31512.7	54404.3	43766	89735.8	67347.2	93726.3	24942.2	10191.5	16943	26446.2	10723.1	24732.8	495645	316368	254168	17315.7	20652.4	19018.5	507879	645504	696207	294068	238131	165561
CL0095	291.3	129.8	0.80416	291.124	Positive	[M+H]+	Argininosuccinate	Organic acids and derivatives	cluster Ⅲ	putative	C03406	C10H18N4O6	shared metabolite	65695.4	76191.4	61137.2	72527.1	77593.6	100528	64170.2	30489.6	39317.9	88038.5	49320.5	53764.9	92156.1	56769.1	83159	46369.3	24736.4	18381.8	258206	240967	269600	49295.3	56290.9	45114.6	66730.2	86250.1	142816
CL0096	292.202	147.1	0.81511	292.194	Positive	[M+H]+	N-p-Coumaroylspermidine	Phenolamides	cluster Ⅲ	putative	-	C16H25N3O2		127198	110189	81454.2	115449	91024.4	77490.8	46703.9	93608.7	82143.4	19358.4	26190.1	10266	52027.7	43095.9	82614.8	213104	142529	173438	461398	528983	510767	0	0	0	245333	165798	221916
CL1310	293	193	7.77792	293.21	Negative	[M-H]-	9-HOTrE	Lipids	cluster Ⅶ	putative	-	C18H30O3	shared metabolite	91413.7	124695	98465	207601	158288	110574	122030	95712.8	122190	179408	131420	163497	118641	70447.9	96056.9	173192	107137	162205	114608	170505	110749	110527	139136	108975	155531	113933	182070
CL1316	293	275.3	8.38945	293.212	Negative	[M-H]-	HOTrE	Lipids	cluster Ⅰ	putative	-	C18H30O3	shared metabolite	68369.6	97911	75345.6	108810	245985	180118	215763	249526	301874	96656.8	32857.3	70078.4	88232.8	47630.7	114521	2.06669e+06	1.05534e+06	855452	76195.9	114838	86571	1.49599e+06	1.65827e+06	1.79181e+06	785415	615409	450807
CL1301	293.1	221.2	7.17893	293.175	Negative	[M-H]-	13-KODE	Lipids	cluster Ⅳ	putative	C14765	C18H30O3	shared metabolite	562491	789120	622776	708917	976817	654433	657628	592111	597143	1.0635e+06	618238	846507	668729	449065	553340	617454	563562	680530	487864	846231	470917	648856	556115	594242	871091	784558	743223
CL0403	293.117	149.2	3.0975	293.077	Positive	[M+H]+	Karanjin	Others	cluster Ⅴ	putative	-	C18H12O4		0	0	0	53679.5	54619	38409.2	25959.3	31079.5	32373.2	28310	25102.8	49800.4	0	0	0	0	0	0	274575	200347	257483	213790	143808	158652	688747	713747	700228
CL0289	293.162	163.2	2.61631	293.147	Positive	[M+H]+	N-Caffeoyl Acetylputrescine	Phenolamides	cluster Ⅷ	putative	-	C15H20N2O4		0	0	0	3.85013e+07	2.04834e+07	7.94872e+06	0	0	0	67661.6	333044	95674.1	0	0	0	167815	138168	161603	242503	254145	316480	0	0	0	0	0	0
CL1337	293.2	275.1	10.1616	293.21	Negative	[M-H]-	13-HOTrE	Lipids	cluster Ⅶ	putative	C16316	C18H30O3	shared metabolite	859000	907518	664494	586970	504106	1.02186e+06	548380	339550	635447	310039	218900	648588	1.99571e+06	1.16076e+06	1.45926e+06	1.18415e+06	1.76685e+06	1.25768e+06	805319	551411	525535	612497	814340	462291	686811	690405	689079
CL1318	293.214	195.139	8.48717	293.212	Negative	[M-H]-	13S-Hydroxy-9Z,11E,15Z-octadecatrienoic acid	Lipids	cluster Ⅰ	putative	-	C18H30O3	shared metabolite	96238.6	109428	80000.5	315972	514516	409583	348373	330691	517397	245428	70667.1	100359	150848	67961.8	144886	2.79109e+06	2.30348e+06	2.26241e+06	138293	184885	159979	5.9403e+06	4.95577e+06	6.30462e+06	1.22181e+06	919018	929283
CL0288	295	207.1	2.79098	295.164	Positive	[M+H]+	N-Sinapoylputrescine	Phenolamides	cluster Ⅲ	putative	-	C15H22N2O4		0	0	0	142409	177677	84016.2	0	0	0	172292	112779	366869	0	0	0	852188	594080	356120	1.0074e+06	992768	856267	0	0	0	120102	42490.7	110350
CL1321	295.1	209.1	8.69401	295.227	Negative	[M-H]-	13-HODE	Lipids	cluster Ⅴ	putative	C14762	C18H32O3	shared metabolite	11306.6	16609.5	11136.4	14142.9	26222.9	20066.6	13775.2	9358.18	15507.2	17762.5	6429.97	25216.9	11255	11725.3	16709.3	40508.8	28962.5	26550.4	16429.9	24677.7	19418.8	56749.1	30432.2	30465.7	51450.7	53924.3	39606.5
CL1325	295.1	277.3	8.94095	295.227	Negative	[M-H]-	12,13-EODE	Lipids	cluster Ⅷ	putative	-	C18H32O3	shared metabolite	310860	373734	319306	956959	1.51223e+06	1.80962e+06	436005	375104	617356	1.26673e+06	434200	916137	504980	250517	338412	1.09669e+06	892495	881728	428497	541140	477149	3.09171e+06	1.31785e+06	1.49805e+06	1.28292e+06	1.26991e+06	845734
CL1334	295.1	277.2	9.77745	295.227	Negative	[M-H]-	9,10-EODE	Lipids	cluster Ⅰ	putative	-	C18H32O3	shared metabolite	169568	201008	192876	301053	394278	320258	274689	258267	364552	808640	242527	407772	463266	231008	492524	363104	238287	238953	271413	375759	329320	3.0887e+06	418125	563673	601746	476815	338564
CL1296	295.1	223.242	7.1785	295.122	Negative	[M-H]-	6-Ethoxy-3(4'-hydroxyphenyl)-4-methylcoumarin	Coumarins and lignans	cluster Ⅳ	putative	-	C18H16O4	shared metabolite	136809	181626	149590	161211	215924	152379	149326	135027	130450	238563	145329	188052	151682	101964	124342	146902	137820	158508	112974	197661	100748	148087	127802	141237	221641	189241	175811
CL0925	295.2	179.2	9.20784	295.225	Positive	[M+H]+	9-Hydroxy-(10E,12Z,15Z)-octadecatrienoic acid	Lipids	cluster Ⅰ	putative	-	C18H30O3	shared metabolite	48539.8	55691.9	56191.9	138264	174522	240200	82781.2	58680	128490	78356.3	39817	105070	87489	48512.6	63743.1	261921	287645	255027	56121.2	76218	72389.3	550725	237243	289461	207619	249164	168999
CL0797	295.2	277	6.89262	295.189	Positive	[M+H]+	6-Gingerol	Phenolic acids	cluster Ⅴ	standard	C10462	C17H26O4	shared metabolite	68138.1	76007.2	45981.9	155678	260343	185882	359311	457719	301794	253988	78108.4	85242.2	243554	135272	339516	500102	404218	252294	214049	352085	296643	388742	230442	365281	1.35393e+06	813617	756201
CL0315	295.2	150.2	2.60233	295.113	Positive	[M+H]+	Dibenz(a,h)anthracen-2-ol	Others	cluster Ⅴ	putative	-	C22H14O	shared metabolite	733532	748561	782526	317901	350289	414140	1.16909e+06	1.11937e+06	1.90126e+06	1.53459e+06	1.38482e+06	1.38595e+06	2.21659e+06	1.35398e+06	1.91993e+06	1.68182e+06	1.87005e+06	2.0786e+06	4.1425e+06	4.67785e+06	4.65095e+06	3.36836e+06	3.90362e+06	4.76293e+06	5.12717e+06	5.18375e+06	5.43028e+06
CL0048	296.067	104.108	0.705344	296.066	Positive	[M+H]+	5-Aminoimidazole ribonucleotide	Nucleotide and derivates	cluster Ⅵ	putative	C03373	C8H14N3O7P	shared metabolite	6.34859e+06	9.15163e+06	6.12757e+06	9.21753e+06	7.86367e+06	9.14197e+06	2.2805e+07	1.62509e+07	2.1697e+07	1.60529e+07	1.25327e+07	1.37117e+07	5.41187e+06	4.47905e+06	6.81516e+06	9.366e+06	1.33342e+07	1.40096e+07	5.16764e+06	3.94053e+06	6.66988e+06	1.63239e+06	3.12046e+06	2.47457e+06	5.91729e+06	7.3336e+06	4.4621e+06
CL1328	297.245	183.14	9.29272	297.242	Negative	[M-H]-	Ricinoleic acid	Lipids	cluster Ⅶ	putative	C08365	C18H34O3	shared metabolite	41911.8	30489	31947.3	46907.4	50310.9	76435.4	31560.4	27943.6	36764.4	71560.2	43348.3	61910.1	39496.8	32090.5	33237.2	91464.8	46667.8	39767.3	37782.5	28989.6	41447	125216	28231	33439.1	34520.5	35201.5	28544
CL0363	298.09	136.062	2.87085	298.096	Positive	[M+H]+	5'-S-Methylthioadenosine	Nucleotide and derivates	cluster Ⅲ	putative	-	C11H15N5O3S	shared metabolite	1.01734e+07	1.11739e+07	1.1881e+07	1.19628e+07	6.86549e+06	6.33427e+06	1.1644e+07	8.91258e+06	1.60463e+07	2.04821e+06	3.68966e+06	4.34915e+06	9.9597e+06	9.46723e+06	1.32025e+07	8.35068e+06	9.49248e+06	7.92915e+06	1.68379e+07	1.57703e+07	1.65467e+07	1.1e+07	1.52789e+07	1.06291e+07	1.00819e+07	1.11939e+07	1.19421e+07
CL0141	298.1	166.3	1.12174	298.115	Positive	[M+H]+	N2-methylguanosine	Nucleotide and derivates	cluster Ⅰ	putative	-	C11H15N5O5	shared metabolite	615484	756002	1.14941e+06	186550	171081	221893	297914	224149	422425	379074	840369	380997	556952	588225	635656	258504	267976	264492	255709	427772	282389	2.07061e+06	2.43903e+06	816992	280210	364259	358020
CL0898	299.091	284.1	8.60958	299.088	Positive	[M+H]+	Apigenin-7,4'-dimethylether	Flavonoids	cluster Ⅸ	putative	C10019	C17H14O5		0	0	0	0	0	0	0	0	0	0	0	0	2.4976e+06	2.89576e+06	2.42548e+06	0	0	0	0	0	0	0	0	0	15659.8	21612.6	48372.6
CL1282	299.1	227	5.91264	299.054	Negative	[M-H]-	Hydroxygenkwanin	Flavonoids	cluster Ⅳ	standard	-	C16H12O6		0	0	0	0	0	0	0	0	0	82898.5	63508.7	19975.4	0	0	0	0	0	0	0	0	0	0	0	0	0	0	0
CL1052	299.1	137.1	1.95928	299.077	Negative	[M-H]-	Salicylic acid O-glucoside	Phytohormones	cluster Ⅸ	putative	-	C13H16O8	shared metabolite	4.59686e+06	5.59456e+06	3.79661e+06	1.46614e+06	1.82173e+06	1.90542e+06	6.20503e+06	4.8533e+06	6.3913e+06	3.81892e+06	3.81161e+06	4.47797e+06	3.44125e+07	2.42082e+07	3.17332e+07	1.61942e+07	1.83396e+07	2.24065e+07	1.58278e+06	1.55624e+06	1.43771e+06	246581	511609	3.76533e+06	7.04279e+06	6.11627e+06	5.93029e+06
CL1097	299.1	137	2.61463	299.077	Negative	[M-H]-	Salicylic acid-O-caffeic acid	Phytohormones	cluster Ⅳ	putative	-	C16H12O6	shared metabolite	502599	847696	502215	2.04415e+06	2.01968e+06	1.40333e+06	2.07658e+07	1.93528e+07	4.06718e+07	1.53341e+08	1.7e+08	1.93671e+08	388929	194654	693575	89229.6	191428	187563	8.18526e+07	8.11809e+07	8.36253e+07	348102	168279	559194	2.37912e+07	1.83353e+07	2.2878e+07
CL1335	299.259	299.256	10.0316	299.257	Negative	[M-H]-	3-Hydroxyoctadecanoic Acid	Lipids	cluster Ⅳ	putative	-	C18H36O3	shared metabolite	2.01477e+06	2.37063e+06	1.69554e+06	2.05852e+06	2.14282e+06	1.80312e+06	1.76027e+06	1.52642e+06	1.81007e+06	2.38001e+06	1.06822e+07	2.53513e+06	2.12556e+06	2.22254e+06	1.72514e+06	2.89415e+06	1.52154e+06	1.458e+06	3.00292e+06	3.47901e+06	1.78857e+06	3.27584e+06	2.04007e+06	3.4587e+06	1.87854e+06	1.86258e+06	1.68355e+06
CL1346	299.26	253.255	11.3214	299.256	Negative	[M-H]-	2R-Hydroxyoctadecanoic Acid	Lipids	cluster Ⅳ	putative	C03042	C18H36O3	shared metabolite	915203	432467	1.03381e+06	1.74512e+06	1.38336e+06	2.41529e+06	496145	414578	655969	2.20621e+06	6.71293e+06	3.44248e+06	370678	504332	470878	303916	207568	158157	1.17441e+06	608621	1.76391e+06	830568	4.48333e+06	2.08874e+06	565301	639907	797167
CL0142	300	138	1.1201	300.143	Positive	[M+H]+	Caffeoyl tyramine	Phenolamides	cluster Ⅵ	putative	-	C17H17NO4	shared metabolite	232432	246766	233332	104628	66028.2	67556	2.64281e+06	2.35279e+06	1.8214e+06	113861	130162	95682.1	177629	215247	400209	824278	893571	856194	133103	273098	265556	40341	52380.3	84215.2	1.0255e+06	869418	756889
CL0176	300.1	168	1.49371	300.083	Positive	[M+H]+	8-Hydroxyguanosine	Nucleotide and derivates	cluster Ⅶ	putative	-	C10H13N5O6		0	0	0	82000.2	104353	102629	53659.5	52913.3	102911	74054	49456	46719.9	179772	117436	153250	290835	242151	210808	66900.2	101004	76644.7	119916	112990	87052	78577.8	77591.9	85255.4
CL1260	301	151	5.07512	301.035	Negative	[M-H]-	Morin	Flavonoids	cluster Ⅱ	standard	C10105	C15H10O7	shared metabolite	389722	915566	357621	30365.8	31428	11102.4	19950.1	6414.53	16949.2	27524	17390.9	13221.6	18255.9	21849.8	22604.4	17429.4	16710.8	10600.3	8729.04	3110.05	11356.4	757088	169469	179279	22372.1	28622.1	26250
CL0747	301.063	286.01	5.73324	301.068	Positive	[M+H]+	Diosmetin	Flavonoids	cluster Ⅸ	standard	C10038	C16H12O6		0	0	0	320614	465216	374563	1.04792e+06	603482	3.07314e+06	1.28625e+06	2.71203e+06	905820	1.23389e+07	9.61523e+06	1.11861e+07	494336	567770	191017	3.87237e+06	1.15809e+06	5.75121e+06	8.05981e+06	3.68302e+06	3.70301e+06	1.77243e+06	3.69212e+06	2.89759e+06
CL0963	301.1	201.1	10.9559	301.213	Positive	[M+H]+	Tretinoin	Vitamins	cluster Ⅸ	putative	C00777	C20H28O2	shared metabolite	39090	36220.6	34528.6	78304.4	39131.5	66367.1	77761.6	79757.2	55890.6	18346	32454	30202.4	107705	103239	109307	101117	115988	50812.7	56035.4	42739.7	55774.5	112886	103178	75176.7	20939.6	38684.7	25015
CL0581	301.1	286	3.93646	301.069	Positive	Protonated	Peonidin	Flavonoids	cluster Ⅲ	putative	C08726	C16H13O6+		37051.3	6825.12	23296.3	207870	195708	290979	0	0	0	2.0472e+06	4.67943e+06	2.05876e+06	548311	1.10278e+06	1.19813e+06	0	0	0	7.06708e+06	4.80067e+06	7.83249e+06	346663	434540	210673	0	0	0
CL0344	303	229	2.74518	303.049	Positive	Protonated	Delphinidin	Flavonoids	cluster Ⅱ	putative	C05908	C15H11O7+		1.1932e+06	1.13783e+06	2.64674e+06	0	0	0	0	0	0	186359	389342	254589	0	0	0	21986.1	25699.6	39180.2	13208.4	14468.8	12179.4	127303	126497	47470.7	25752.3	56849.2	35490.2
CL0542	303	229.1	3.77707	303.161	Positive	[M+H]+	Nordihydroguaiaretic acid	Hydroxycinnamoyl derivatives	cluster Ⅱ	putative	C10719	C18H22O4		1.99114e+07	4.91078e+07	4.56518e+07	0	0	0	0	0	0	167278	352903	163510	445671	615276	645704	0	0	0	0	0	0	9.82878e+06	4.76734e+06	3.66178e+06	73977	35571.6	47333.5
CL0645	303	257	4.36885	303.05	Positive	[M+H]+	Tricetin	Flavonoids	cluster Ⅱ	standard	C10192	C15H10O7		1.63943e+07	6.29361e+07	4.56155e+07	0	0	0	0	0	0	0	0	0	0	0	0	0	0	0	0	0	0	0	0	0	0	0	0
CL0761	303.079	167	5.94372	303.085	Positive	[M+H]+	Hesperetin	Flavonoids	cluster Ⅳ	standard	C01709	C16H14O6		0	0	0	0	0	0	0	0	0	69297.4	67292.8	14353.1	0	0	0	0	0	0	17211.5	12871.8	10114.8	22103.4	33189.3	23584.7	0	0	0
CL0733	303.1	137.2	5.51566	303.191	Positive	[M+H]+	18-Nor-4,15-dihydroxyabieta-8,11,13-trien-7-one	Terpenoids	cluster Ⅸ	putative	-	C19H26O3		0	0	0	0	0	0	698531	413115	1.01193e+06	211663	620019	271220	1.80091e+06	1.37837e+06	1.62675e+06	694988	547883	451642	177114	131149	163085	578937	1.01977e+06	381793	937475	1.32419e+06	993419
CL0970	303.1	243.187	0.605331	303.024	Negative	[M-H]-	Arachidonic acid	Lipids	cluster Ⅴ	putative	C00219	C20H32O2	shared metabolite	780631	916484	719099	994920	583277	1.03241e+06	820543	819755	741630	334303	665837	172027	1.12242e+06	1.11596e+06	855795	709165	667785	607075	772086	855172	879163	384445	626359	794079	937030	863234	872378
CL0043	304.15	185.3	0.656517	304.147	Positive	[M+H]+	Nicotianamine	Vitamins	cluster Ⅸ	putative	C05324	C12H21N3O6		15298.8	25941.6	71919.2	29714.3	6526.18	25644	101348	76497.7	93399	0	0	0	106118	68762.4	98100.2	75052.9	140472	60056.4	98917.4	39785.5	69002.7	78066.2	111762	60174.9	0	0	0
CL0076	305	130	0.793816	305.133	Positive	[M+H]+	IAA-Glu	Phytohormones	cluster Ⅲ	putative	-	C15H16N2O5		20528.8	26891.3	29472.7	55540.8	85247.1	76000.2	24759.2	37868.1	37211.2	53913.5	55741.6	48742	40089	18160.2	21852.4	0	0	0	8.52561e+06	7.10912e+06	8.52873e+06	0	0	0	0	0	0
CL0605	305.058	231	4.18554	305.064	Positive	[M+H]+	Dihydroquercetin (Taxifolin)	Flavonoids	cluster Ⅱ	standard	C01617	C15H12O7		561518	1.10677e+06	1.47211e+06	0	0	0	0	0	0	0	0	0	0	0	0	0	0	0	0	0	0	0	0	0	0	0	0
CL0782	305.1	131.3	6.5692	305.242	Positive	[M+H]+	Oryzalexin E	Terpenoids	cluster Ⅴ	putative	C21561	C20H32O2		0	0	0	0	0	0	0	0	0	0	0	0	0	0	0	1574.69	171493	13279.3	0	0	0	0	0	0	44104	88696.8	38517.8
CL0144	307	131	1.12233	307.147	Positive	[M+H]+	Cinnamoyl serotonin	Phenolamides	cluster Ⅶ	putative	-	C19H18N2O2	shared metabolite	63386.7	89995.7	69153.5	575474	400326	673922	576078	518629	404826	282033	365394	208986	359603	512735	335113	571770	763779	620861	396735	387312	406255	141919	252035	147821	19919	22927.1	46269.6
CL0997	307	145	0.750224	307.118	Negative	[M-H]-	L-Glutamine O-hexside	Amino acids and derivatives	cluster Ⅰ	putative	-	C11H20N2O8		55444.8	101916	56503.7	26094.5	52260.8	30656.4	48031.2	51400.4	48611	0	0	0	17086.8	21718	56194.9	0	0	0	0	0	0	338308	207887	380424	32038.1	24530	22306.6
CL0758	307.1	147.1	5.89149	307.141	Positive	[M+H]+	N-p-Coumaroyltryptamine	Phenolamides	cluster Ⅱ	putative	-	C19H18N2O2		111752	89152.3	16545.6	0	0	0	0	0	0	0	0	0	0	0	0	0	0	0	30013.3	9353.43	14457.9	0	0	0	0	0	0
CL1225	307.1	161.1	4.08458	307.082	Negative	[M-H]-	7-hydroxycoumarin-beta-rhamnoside	Coumarins and lignans	cluster Ⅸ	putative	-	C15H16O7		0	0	0	0	0	0	0	0	0	0	0	0	1.24162e+06	1.02497e+06	1.51206e+06	69087.3	60831.1	92665.8	0	0	0	139331	207720	278515	0	0	0
CL0380	307.1	130.4	2.89172	307.176	Positive	[M+H]+	N-feruloyl agmatine	Phenolamides	cluster Ⅶ	standard	-	C15H22N4O3	shared metabolite	88668.9	92666.1	19799.8	1.19425e+06	1.20715e+06	1.43628e+06	89499.1	92757.2	203954	706667	556137	846975	146326	98749.6	169990	1.72079e+07	1.51106e+07	1.66681e+06	465204	539384	470543	115589	109405	85297.4	854811	1.12881e+06	1.14511e+06
CL0370	307.176	177.2	3.06623	307.176	Positive	[M+H]+	N-Feruloylagmatine	Alkaloids	cluster Ⅲ	putative	-	C15H22N4O3		0	0	0	8.56695e+06	7.45653e+06	7.46534e+06	0	0	0	1.42638e+06	1.49909e+06	1.17899e+06	0	0	0	8.84143e+06	9.84231e+06	1.59092e+07	2.56962e+07	2.86244e+07	3.8365e+07	11429.5	30578.4	41635.2	54505.4	74393.9	99104.7
CL0322	307.2	177.2	2.82074	307.177	Positive	[M+H]+	N-Feruloyl agmatine	Phenolamides	cluster Ⅲ	putative	C18325	C15H22N4O3		0	0	0	2.71852e+06	5.37759e+06	817312	0	0	0	0	0	0	0	0	0	0	0	0	4.34588e+06	3.3368e+06	3.63381e+06	0	0	0	0	0	0
CL1348	307.264	307.3	12.1806	307.263	Negative	[M-H]-	Eicosadienoic acid	Lipids	cluster Ⅴ	putative	C16525	C20H36O2	shared metabolite	1.01702e+06	858061	2.00967e+06	2.36107e+06	2.91007e+06	2.62795e+06	4.2765e+06	4.29371e+06	3.79681e+06	1.74848e+06	1.03487e+06	678528	930415	939307	1.46348e+06	9.40542e+06	3.81784e+06	1.8529e+06	483660	458864	564993	5.21242e+06	5.74498e+06	3.36835e+06	5.36425e+06	5.62527e+06	3.58561e+06
CL0097	308.1	162	0.8129	308.09	Positive	[M+H]+	Glutathione reducedform	Amino acids and derivatives	cluster Ⅲ	standard	C00051	C10H17N3O6S	shared metabolite	171685	224872	96916.1	595593	625840	704551	1.60647e+06	1.69441e+06	1.40033e+06	477428	990519	583573	889458	1.6024e+06	1.84813e+06	547423	1.30438e+06	1.15027e+06	2.88413e+07	3.35648e+07	2.84189e+07	657714	779715	610682	201618	242388	237609
CL0173	308.196	163.2	1.69045	308.195	Positive	[M+H]+	N-Caffeoylspermidine	Phenolamides	cluster Ⅲ	putative	-	C16H25N3O3		0	0	0	0	0	0	0	0	0	0	0	0	40390.1	26974.5	276217	0	0	0	125479	241365	37126.8	0	0	0	0	0	0
CL1306	309	209	7.51547	309.206	Negative	[M-H]-	13-HpOTrE(r) isomer1	Lipids	cluster Ⅰ	putative	-	C18H30O4	shared metabolite	113702	161931	121034	199472	253350	276866	191260	148294	189942	262620	140985	164504	190403	96277.5	137874	673772	410794	376025	98492.4	169323	87670.9	569641	727955	651162	363377	276804	243062
CL1181	309.06	193.05	3.57829	309.061	Negative	[M-H]-	Feruloylmalic acid	Hydroxycinnamoyl derivatives	cluster Ⅲ	putative	-	C14H14O8		356785	246099	227124	0	0	0	0	0	0	0	0	0	0	0	0	0	0	0	271456	250638	259737	0	0	0	0	0	0
CL1043	309.1	74.95	1.81896	308.97	Negative	[M-H]-	Ribulose 1,5-diphosphate	Alcohols and polyols	cluster Ⅰ	putative	C01151	C5H12O11P2	shared metabolite	38255.7	33225.9	39595	59342	36256	39004.5	30279.6	26058.9	18662.8	313688	110351	336029	188287	144975	208322	237732	464974	390025	78987	75229.7	75687.2	434988	503360	722116	421224	360590	247593
CL1305	309.1	209.1	7.5137	309.206	Negative	[M-H]-	9-HpOTrE	Lipids	cluster Ⅰ	putative	C16321	C18H30O4	shared metabolite	128458	161263	117586	226495	280062	315023	203688	165457	234428	246572	117552	171827	242399	105552	169360	970943	609934	511110	112904	178553	105474	762317	1.07406e+06	980182	487965	368090	322758
CL1314	309.1	291.3	8.2456	309.206	Negative	[M-H]-	13-HpOTrE(r) isomer2	Lipids	cluster Ⅳ	putative	-	C18H30O4		94087.8	102723	81698.3	0	0	0	0	0	0	89833.5	67289.3	120457	0	0	0	0	0	0	36105.9	32060.6	66327.1	0	0	0	0	0	0
CL1342	309.287	227.3	10.7199	309.28	Negative	[M-H]-	cis-Gondoic acid	Lipids	cluster Ⅳ	putative	C16526	C20H38O2	shared metabolite	2.51509e+07	1.59231e+07	2.14823e+07	2.87818e+07	2.49401e+07	3.14005e+07	1.89387e+07	2.22997e+07	2.41307e+07	3.07738e+07	3.46813e+07	2.8217e+07	1.44297e+07	1.44796e+07	1.91028e+07	1.94977e+07	1.91968e+07	1.65828e+07	1.40151e+07	1.6042e+07	1.62219e+07	2.16395e+07	1.55735e+07	1.60482e+07	1.98478e+07	1.91387e+07	1.84364e+07
CL0060	310.113	292.3	0.817908	310.111	Positive	[M+H]+	N-acetylneuraminic acid	Others	cluster Ⅲ	putative	C00270	C11H19NO9	shared metabolite	237165	241916	225370	692876	678943	471770	477067	676530	543288	661183	388099	654751	451788	398419	561985	396481	341391	339318	4.94533e+06	4.61391e+06	3.89859e+06	280661	314715	338617	961642	855464	1.15117e+06
CL1311	311.1	171.3	7.84157	311.222	Negative	[M-H]-	15-HPODE isomer3	Lipids	cluster Ⅴ	putative	C04717	C18H32O4	shared metabolite	59670.8	76350.4	53985.4	64428.4	82969.7	97033.8	85133.7	44012.8	202367	104628	47882.4	97538.3	110942	36154.1	54363.7	56320.7	52467.3	51272.4	117885	121514	110953	98745.2	57014.4	55614.3	141006	141867	90229.3
CL1303	311.1	293.4	7.42513	311.222	Negative	[M-H]-	13-HPODE isomer1	Lipids	cluster Ⅰ	putative	-	C18H32O4	shared metabolite	49010	54823.8	38889.1	77276.8	113727	101087	67953	45904.2	118617	100693	34234.2	76069.2	102473	43992	95880.7	137849	222723	186140	88198.9	95487.9	80243.3	311801	171092	179136	133621	112789	75744.1
CL1294	311.1	293.2	6.88923	311.221	Negative	[M-H]-	13-HPODE isomer2	Lipids	cluster Ⅴ	putative	-	C18H32O4	shared metabolite	47989.3	44317.2	40572.1	85430.4	150112	101927	188303	243549	183104	132900	37530.3	57548	173852	81277.4	179593	244992	190597	120106	117775	200159	171659	214682	138890	198817	734944	428111	377847
CL1298	311.1	223.1	7.11429	311.222	Negative	[M-H]-	9-HPODE	Lipids	cluster Ⅰ	putative	-	C18H32O4		0	0	0	8130.37	17023.5	5038.81	0	0	0	0	0	0	0	0	0	87799.7	54123.9	44448.3	0	0	0	69971.2	93723.8	88149.4	0	0	0
CL1304	311.223	223.171	7.30488	311.222	Negative	[M-H]-	5S,8R-DiHODE; (5S,8R,9Z,12Z)-5,8-Dihydroxyoctadeca-9,12-dienoate	Lipids	cluster Ⅰ	putative	C20186	C18H32O4		0	0	0	6909.44	8836.85	8590.9	10549.4	10976.6	11018.6	8395.09	4155.11	5226.18	7630.86	5863.98	8705.89	32584.1	19348.3	14257.8	3072.92	6027.03	3733.83	34775.2	34871.8	29577.1	20705.8	14933	14000.5
CL1324	311.223	249.225	8.99348	311.221	Negative	[M-H]-	7S,8S-DiHODE; (9Z,12Z)-(7S,8S)-Dihydroxyoctadeca-9,12-dienoic acid	Lipids	cluster Ⅱ	putative	C07354	C18H32O4	shared metabolite	158662	165747	392512	203905	156212	355998	315788	248480	434601	247567	517268	274791	285962	231871	328440	255973	182592	85393.4	101343	129975	167071	366208	199073	171774	184890	244616	291291
CL0260	312	180	2.26514	312.13	Positive	[M+H]+	2-(dimethylamino)guanosine	Nucleotide and derivates	cluster Ⅰ	standard	-	C12H17N5O5	shared metabolite	1.02918e+06	952454	1.43433e+06	675837	584825	483269	830837	740605	1.34799e+06	136219	193311	122807	986047	757197	1.28307e+06	1.79234e+06	1.57132e+06	1.51331e+06	257937	307091	285946	5.11017e+06	8.72423e+06	4.72908e+06	430806	625033	688862
CL0233	313.1	107.378	2.08353	313.107	Positive	[M+H]+	2',3',6-Trimethoxyflavone	Flavonoids	cluster Ⅴ	putative	-	C18H16O5	shared metabolite	491183	566150	346667	397198	469132	472423	746691	591300	696983	334554	346042	359692	482018	233166	384212	768871	666971	574081	65171.3	49635.8	44485.8	1.2202e+06	1.09512e+06	1.60027e+06	1.61923e+06	1.71123e+06	1.54626e+06
CL0966	313.303	159.2	11.1779	313.271	Positive	[M+H]+	Arachidic acid	Lipids	cluster Ⅰ	putative	C06425	C20H40O2	shared metabolite	67785.1	111712	149473	100860	70770.6	98190.1	153892	180791	144102	85094.3	191632	102107	147954	144843	209778	143536	160323	80971.2	112135	100883	212680	214975	211768	183770	121079	133701	131635
CL0702	314.139	177.055	4.86406	314.138	Positive	[M+H]+	Feruloyltyramine	Phenolamides	cluster Ⅱ	putative	C02717	C18H19NO4		283395	1.91727e+06	578271	36390.1	379641	28863.3	17821.7	15511.5	3467.34	34419.9	16464.3	16625.4	0	0	0	141209	72214.4	185972	47514	79950.8	47410.1	506192	294179	477374	30556.2	59474.7	54928.3
CL1278	315	300	5.6964	315.049	Negative	[M-H]-	Isorhamnetin (3'-Methoxyquercetin)	Flavonoids	cluster Ⅵ	putative	C10084	C16H12O7		0	0	0	22027	23968.2	24350.4	574066	688933	1.84066e+06	97123.2	318530	126136	287584	405584	443954	117165	134875	72809.8	1.168e+06	418456	1.4824e+06	644076	856824	473258	405389	661201	639621
CL1041	315.072	153.017	1.97024	315.072	Negative	[M-H]-	Protocatechuic acid-4-glucoside	Phenolic acids	cluster Ⅳ	putative	-	C13H16O9		1.29668e+07	1.68315e+07	1.83143e+07	6.51865e+07	6.7544e+07	4.64715e+07	0	0	0	2.24811e+08	2.54647e+08	2.54426e+08	2.98479e+07	1.43126e+07	2.81318e+07	623219	808351	703956	1.42083e+07	1.41251e+07	1.58453e+07	675718	720429	3.19479e+06	1.24912e+07	1.20194e+07	1.63617e+07
CL0808	315.079	300	7.17548	315.086	Positive	[M+H]+	Kumatakenin	Flavonoids	cluster Ⅸ	standard	-	C17H14O6		0	0	0	0	0	0	0	0	0	0	0	0	6.24498e+07	5.22531e+07	6.21641e+07	0	0	0	0	0	0	0	0	0	0	0	0
CL0903	315.1	109	8.63119	315.232	Positive	[M+H]+	Progesterone	Lipids	cluster Ⅲ	putative	C00410	C21H30O2		0	0	0	16753.8	26805.1	18195.8	0	0	0	16288.8	22599.2	20184.9	26833.3	16032.5	25424.5	0	0	0	111710	271605	352878	96580.2	102161	88707.6	32708.2	34789.5	30289.8
CL1091	315.1	153.1	2.41557	315.072	Negative	[M-H]-	Protocatechuic acid O-glucoside	Flavonoids	cluster Ⅴ	putative	-	C13H16O9	shared metabolite	503466	433351	424203	832212	774838	503885	4.35947e+06	3.13066e+06	7.03817e+06	2.51108e+06	2.52755e+06	3.24823e+06	1.34982e+06	748538	1.14333e+06	672065	870686	236163	5.12177e+06	5.04606e+06	6.5482e+06	538971	858091	1.24741e+06	1.74922e+07	1.57297e+07	1.90555e+07
CL1050	315.1	153.1	1.96601	315.072	Negative	[M-H]-	3,3',4',5-tetrahydroxy-7-methoxyflavone	Flavonoids	cluster Ⅳ	putative	C10176	C16H12O7		6.34869e+06	8.24109e+06	9.24346e+06	2.68596e+07	2.92743e+07	2.09267e+07	0	0	0	1.35037e+08	1.5321e+08	1.6244e+08	1.34379e+07	6.39521e+06	1.21531e+07	185110	282214	250396	5.28461e+06	6.06531e+06	5.81595e+06	304827	369983	1.50111e+06	5.23946e+06	5.11208e+06	7.64536e+06
CL0835	315.1	147.1	7.5736	315.249	Positive	[M+H]+	9,10-Epoxy-18-hydroxy-octadecanoic acid	Others	cluster Ⅷ	putative	-	C18H34O4		0	0	0	302834	129601	141434	0	0	0	0	0	0	0	0	0	0	0	0	0	0	0	0	0	0	0	0	0
CL1067	315.109	153.1	2.41532	315.107	Negative	[M-H]-	Cimidahurinine	Phenolic acids	cluster Ⅴ	putative	-	C14H20O8	shared metabolite	2.46e+06	2.41668e+06	2.20456e+06	8.01524e+06	7.05102e+06	4.46437e+06	3.81917e+07	2.7392e+07	5.78919e+07	2.6228e+07	2.64766e+07	2.96085e+07	1.16939e+07	5.75748e+06	9.536e+06	5.77473e+06	6.79016e+06	2.27098e+06	5.16839e+07	4.52747e+07	5.55168e+07	4.22729e+06	6.76337e+06	1.28355e+07	1.37385e+08	1.18107e+08	1.35331e+08
CL1315	315.2	271.2	8.27322	315.195	Negative	[M-H]-	15-Deoxy-△12,14-Prostaglandin J2	Lipids	cluster Ⅰ	standard	C14717	C20H28O3		0	0	0	0	0	0	0	0	0	0	0	0	0	0	0	0	0	0	0	0	0	1.62931e+06	2.18202e+06	3.71631e+06	0	0	0
CL0896	315.2	271.2	8.60488	315.193	Positive	[M+H]+	Momilactone A	Terpenoids	cluster Ⅲ	putative	C18015	C20H26O3		0	0	0	17781.5	118618	9485.35	39429.6	2198.11	6681.29	51830.7	18829.6	15541.6	0	0	0	7281.73	2023.72	3360.85	2.60906e+06	5.43895e+06	1.02856e+07	53345.1	5096.66	6103.77	4431.37	12853.8	6375.71
CL0748	316.9	302	5.81286	317.082	Positive	[M+H]+	tamarixetin	Flavonoids	cluster Ⅱ	putative	C10188	C16H12O7		113481	136161	52289.3	0	0	0	0	0	0	0	0	0	0	0	0	0	0	0	0	0	0	71522.2	51246.9	28670.8	10786.7	35374.1	3703.32
CL0030	317	137	0.699621	317.063	Positive	[M+H]+	4-methylumbelliferyl phenylphosphonate	Coumarins and lignans	cluster Ⅶ	putative	-	C16H13O5P	shared metabolite	38600.5	47688.4	17814.5	73250.2	70098.8	76588.8	58965.3	108492	84255.7	72708.7	82831.2	80254.7	28908.1	30820.3	47981.6	179821	197109	580794	60712.3	39334.1	48376.7	125176	60884.8	54869	143904	92773.9	42592.2
CL0489	317	302	3.51574	317.064	Positive	[M+H]+	3,4',5,7-tetrahydroxy-3'-methoxyflavone	Flavonoids	cluster Ⅲ	putative	C04443	C16H12O7		0	0	0	28086.9	31309.9	40283.3	0	0	0	0	0	0	0	0	0	0	0	0	1.65386e+06	1.08094e+06	1.90576e+06	551315	640375	445271	771636	1.04983e+06	1.02579e+06
CL0663	317.066	302	4.55833	317.065	Positive	[M+H]+	Pedalitin	Flavonoids	cluster Ⅱ	standard	C10119	C16H12O7		2.05743e+07	3.33432e+07	9.03544e+07	0	0	0	0	0	0	0	0	0	0	0	0	0	0	0	0	0	0	84921.3	67212.4	96706.4	0	0	0
CL0717	317.066	302.04	5.07744	317.062	Positive	[M+H]+	Nepetin	Flavonoids	cluster Ⅲ	putative	-	C16H12O7		0	0	0	77309.4	95274.5	98131.8	700225	518893	2.5018e+06	377022	1.34974e+06	427870	2.13234e+06	2.72941e+06	3.42393e+06	244630	313270	86720.4	3.67999e+06	583742	6.85294e+06	1.80598e+06	1.39071e+06	696756	938656	2.10161e+06	1.99301e+06
CL0814	317.1	137.1	7.31374	317.209	Positive	[M+H]+	Phytocassane D	Terpenoids	cluster Ⅷ	putative	-	C20H28O3	shared metabolite	492975	359675	289910	300990	282784	445937	148463	99299.4	216089	155595	105571	290073	184804	208177	88503.4	223528	288488	401561	208833	114341	159528	152469	217422	133453	277018	346765	239259
CL0805	317.103	177	7.07057	317.1	Positive	[M+H]+	Persicogenin	Flavonoids	cluster Ⅳ	standard	-	C17H16O6		0	0	0	0	0	0	0	0	0	31639.4	25217.4	13386.2	0	0	0	0	0	0	0	0	0	0	0	0	0	0	0
CL0828	317.2	299	7.5547	317.209	Positive	[M+H]+	Caffeyl alcohol	Hydroxycinnamoyl derivatives	cluster Ⅳ	standard	C09066	C20H28O3		402230	237746	85331	0	0	0	277441	357208	373041	5.17259e+06	2.23449e+06	3.11085e+06	169744	237651	201756	232080	335287	217854	0	0	0	346286	333381	311202	414524	457854	317723
CL0868	317.211	299.2	7.843	317.208	Positive	[M+H]+	Phytocassane E	Terpenoids	cluster Ⅲ	putative	-	C20H28O3		0	0	0	0	0	0	0	0	0	0	0	0	130026	82287.9	114069	0	0	0	87515.3	374032	537045	0	0	0	0	0	0
CL0791	318.3	60.1	6.89686	318.291	Positive	[M+H]+	4-Hydroxysphinganine	Lipids	cluster Ⅳ	putative	C12144	C18H39NO3	shared metabolite	29344.5	22671.7	29892.5	26397.2	41938.5	37536.2	28251.5	25526.1	26423	36557.8	19974.8	40286.3	36235.3	22535	46058.8	26660.2	28835.1	32165.5	21520.4	36559	28381.5	27534.2	23557.3	37916.6	34437.1	31089.2	24911
CL0372	319.147	283.134	2.87805	319.157	Positive	[M+H]+	Zearalenone	Phytohormones	cluster Ⅳ	putative	C09981	C18H22O5		0	0	0	1.34879e+06	965195	1.35585e+06	3.10141e+06	1.87466e+06	3.30205e+06	4.49484e+06	7.6147e+06	6.59854e+06	105290	68329.5	114640	861948	690543	699531	103753	125150	121127	1.39363e+06	1.45043e+06	1.41637e+06	3.65744e+06	4.08163e+06	4.28767e+06
CL0533	321.1	147.3	3.72451	321.102	Positive	[M+H]+	5-O-p-Coumaroyl shikimic acid	Quinate and derivatives	cluster Ⅱ	putative	-	C16H16O7		793026	2.36429e+06	1.11435e+06	530630	811983	730692	475052	216263	340642	185571	158251	66252.7	97563.9	90880.7	95986.8	0	0	0	116276	108586	149352	483847	304180	267760	232664	214469	227475
CL0224	322.21	177.2	2.19696	322.209	Positive	[M+H]+	N-Feruloylspermidine	Phenolamides	cluster Ⅲ	putative	-	C17H27N3O3		0	0	0	230229	468181	396424	609122	282477	880103	542426	303267	250045	0	0	0	267125	239237	181088	6.41269e+07	1.01353e+08	8.54058e+07	130261	56365.4	62872.3	2.06037e+06	2.27132e+06	3.94548e+06
CL1290	322.401	129.7	6.47662	322.202	Negative	[M-H]-	N-[(-)-Jasmonoyl]-(L)-Isoleucine	Phytohormones	cluster Ⅸ	standard	-	C18H29NO4	shared metabolite	71881.8	207218	84340.3	249146	101146	81637.7	214680	292479	827321	325716	65568.4	42703.9	3.16761e+06	2.20317e+06	4.07236e+06	128733	41412.3	41447.5	46757.9	27489.8	35849.2	181328	168083	78909.3	18022.4	83859.6	3988
CL1024	323	211	1.11469	323.028	Negative	[M-H]-	Uridine 5'-monophosphate	Nucleotide and derivates	cluster Ⅱ	standard	C00105	C9H13N2O9P	shared metabolite	1.00634e+06	906767	1.17931e+06	643871	575373	587211	185309	248056	370456	613135	478845	583354	120589	167779	214431	101949	88780.9	131005	292044	315828	364354	101445	210449	121202	17711.8	34936.6	36641.9
CL0964	323	163	11.0382	323.255	Positive	[M+H]+	Caffeoyl tryptamine	Phenolamides	cluster Ⅳ	putative	-	C19H18N2O3	shared metabolite	75930	56175.2	65458.8	85887.3	73353.6	75862.4	58616.4	47584.2	71203.4	71395.8	146744	118736	47398.5	55952.8	46198.6	36358.6	45282.2	57956.8	51899	158773	53317.5	124205	62396.9	79062.7	44171.2	57666	43375.2
CL0272	323.1	177.4	2.76513	323.123	Positive	[M+H]+	O-Feruloyl coumarin	Coumarins and lignans	cluster Ⅷ	putative	-	C19H14O5		0	0	0	5.09821e+07	3.43094e+07	2.68036e+07	0	0	0	1.93978e+06	353027	224024	0	0	0	1.82393e+07	1.59452e+07	1.33829e+07	0	0	0	0	0	0	367349	881886	2.24643e+06
CL0671	323.139	147.043	4.605	323.132	Positive	[M+H]+	N-p-Coumaroylserotonin	Phenolamides	cluster Ⅲ	putative	-	C19H18N2O3		0	0	0	0	0	0	201102	120374	166683	0	0	0	0	0	0	0	0	0	1.74643e+06	242819	350563	0	0	0	0	0	0
CL0084	324	112	0.795615	324.073	Positive	[M+H]+	Cytidine 5'-monophosphate (Cytidylic acid)	Nucleotide and derivates	cluster Ⅵ	putative	C00055	C9H14N3O8P	shared metabolite	431304	315049	433672	606839	611828	675788	812974	1.0154e+06	879122	337470	528371	410844	102150	265595	283622	63485.8	78730.7	83052.4	614704	421917	736138	74780.2	123256	62393.2	123401	166379	163606
CL1109	325	193	3.08423	325.092	Negative	[M-H]-	2-(7-Dihydroxyl)-benzofuranyl-ferulic acid	Hydroxycinnamoyl derivatives	cluster Ⅱ	putative	-	C18H14O6		7.08569e+06	7.59304e+06	1.56685e+07	0	0	0	44477.9	43382.2	89373.2	250776	188422	274987	0	0	0	0	0	0	0	0	0	0	0	0	0	0	0
CL1119	325.093	163.04	2.99092	325.092	Negative	[M-H]-	1-O-[(E)-p-Cumaroyl]-β-D-glucopyranose	Hydroxycinnamoyl derivatives	cluster Ⅳ	putative	-	C15H18O8		0	0	0	0	0	0	0	0	0	1.28672e+06	497604	433911	0	0	0	127217	249862	287280	277971	322186	282409	0	0	0	0	0	0
CL0261	325.1	123.2	2.26736	325.176	Positive	[M+H]+	Quinine	Others	cluster Ⅶ	putative	C06526	C20H24N2O2		0	0	0	0	0	0	77012.7	62562	96863.3	0	0	0	0	0	0	523879	310108	242268	170279	206511	201724	0	0	0	0	0	0
CL0837	325.1	123	7.62685	325.238	Positive	[M+H]+	Glabridin	Phenolic acids	cluster Ⅶ	putative	C10421	C20H20O4		0	0	0	0	0	0	3486.28	13775	14325.7	0	0	0	0	0	0	59314	17771.8	22789.3	0	0	0	7474.85	10301.3	19129.8	0	0	0
CL0902	325.136	165.016	8.64908	325.118	Positive	[M+H]+	Glabranine	Flavonoids	cluster Ⅷ	putative	C09752	C20H20O4		13471	7768.87	21514.9	188028	266241	369275	8020.97	6492.74	15174.6	233428	65945.4	89638.9	0	0	0	0	0	0	6585.24	6446.21	1901.32	0	0	0	3346.53	4364.69	4377.46
CL1107	326.1	164	2.92799	326.088	Negative	[M-H]-	HBOA-glycoside	Benzoxazinoids	cluster Ⅱ	putative	-	C14H17NO8		4.5255e+06	3.7285e+06	4.25077e+06	0	0	0	0	0	0	0	0	0	0	0	0	0	0	0	0	0	0	9.05852e+06	1.02712e+07	1.18982e+07	4.07129e+06	6.22738e+06	2.95567e+06
CL0959	326.3	309.2	10.7277	326.303	Positive	[M+H]+	N-Oleoylethanolamine	Lipids	cluster Ⅳ	standard	-	C20H39NO2	shared metabolite	11019.6	9457.38	15281.3	32752.4	34858.9	31213.4	11304.7	14114.6	16319.3	39464.4	16481	23507.1	20313.8	14733.8	39744.5	15025.5	2540.35	6019.68	24679.4	27705.4	25192	26673	4768.01	15485.5	15285.2	16068.7	11373.4
CL1283	327	171	5.94587	327.051	Negative	[M-H]-	Acid orange 20	Alkaloids	cluster Ⅲ	putative	C19371	C16H12N2O4S		0	0	0	0	0	0	0	0	0	0	0	0	0	0	0	0	0	0	15547.5	43389.7	11296.6	0	0	0	0	0	0
CL0820	327.1	99.104	7.47038	327.202	Positive	[M+H]+	Hydroquinidine	Quinate and derivatives	cluster Ⅲ	putative	C10696	C20H26N2O2	shared metabolite	5.46095e+06	7.70586e+06	4.21573e+06	5.87429e+06	7.6156e+06	4.74348e+06	3.1844e+06	2.82762e+06	3.06058e+06	6.41502e+06	2.93674e+06	5.50267e+06	3.0607e+06	2.53918e+06	4.29242e+06	4.28652e+06	3.52268e+06	4.18142e+06	1.107e+07	1.23712e+07	1.04782e+07	3.15664e+06	3.52076e+06	2.46533e+06	7.48934e+06	7.52488e+06	5.98603e+06
CL1054	327.1	165.1	2.10648	327.111	Negative	[M-H]-	L-(-)-3-Phenyllactic acid O-hexside	Organic acids and derivatives	cluster Ⅲ	putative	-	C15H20O8		1.49663e+06	18440.8	1.60517e+06	531287	553725	527094	360215	319455	428749	992214	959583	1.20737e+06	0	0	0	0	0	0	3.23285e+06	3.32955e+06	3.51542e+06	0	0	0	0	0	0
CL1096	327.1	165.3	2.69091	327.108	Negative	[M-H]-	Phenyllactic acid-O-Hex	Organic acids and derivatives	cluster Ⅸ	putative	-	C15H20O8	shared metabolite	1.05358e+06	1.86067e+06	1.23973e+06	8.67347e+06	9.40958e+06	9.94986e+06	2.74542e+06	1.68478e+06	3.48339e+06	5.07082e+07	4.00818e+07	6.2623e+07	1.24917e+08	1.0164e+08	1.30918e+08	143002	176621	359587	3.27184e+06	3.62541e+06	3.58664e+06	1.69481e+06	1.46608e+06	1.41503e+06	2.6543e+06	2.26463e+06	1.99561e+06
CL1133	327.145	165.093	3.03709	327.14	Negative	[M-H]-	3-Hydroxy-4-isopropylbenzylalcohol 3-glucoside	Phenolic acids	cluster Ⅰ	putative	-	C16H24O7		0	0	0	0	0	0	401210	196075	299881	0	0	0	0	0	0	270711	409528	376097	0	0	0	1.85181e+06	2.38253e+06	2.39734e+06	1.17705e+06	1.00017e+06	1.00896e+06
CL1272	327.218	291.198	5.5131	327.217	Negative	[M-H]-	9,12,13-Trihyroxy-10,15-octadecadienoic acid	Lipids	cluster Ⅰ	putative	-	C18H32O5	shared metabolite	17812	22229.3	17448.8	71414.9	110939	138003	51542.6	73529.8	76355.5	98418.1	15620.4	26426.3	96803.3	36881.9	59294.6	247174	373692	297377	12675.1	30799.8	22001	466804	258538	350090	102472	203644	36776.5
CL1340	327.233	283.3	10.7217	327.231	Negative	[M-H]-	Cis-4,7,10,13,16,19-Docosahexaenoic Acid	Lipids	cluster Ⅶ	putative	C06429	C22H32O2	shared metabolite	14495.8	9547	14494.9	17608.3	17523.9	20782.7	10827	14884.1	22128.7	17071	31861	14830.3	8658.7	12513.6	17573.2	17745.6	22847.9	14452.9	10386.2	9113.13	19698	20349.9	16520.3	10153.3	14379.6	15082	14014.9
CL1093	329.088	209.042	2.56245	329.087	Negative	[M-H]-	Vanillic acid glycoside	Phenolic acids	cluster Ⅷ	putative	-	C14H18O9	shared metabolite	1.49936e+06	2.15398e+06	1.17117e+06	5.16823e+06	4.95811e+06	4.53872e+06	1.2265e+06	1.32148e+06	1.42157e+06	1.84503e+06	939976	1.10911e+06	868386	596570	654719	2.13805e+06	2.28015e+06	2.77836e+06	402039	389338	545228	210870	224442	643330	1.79158e+06	2.23459e+06	1.49947e+06
CL0860	329.102	268.082	8.02578	329.099	Positive	[M+H]+	6-Hydroxy-5,7,4'-trimethoxyflavone	Flavonoids	cluster Ⅸ	putative	C14985	C18H16O6	shared metabolite	3757.7	3060.46	12871.5	18353.7	14350.8	24634.6	6274.09	2941.37	34257.8	12082.5	57327	49561	1.35006e+07	1.35421e+07	2.1064e+07	13486.2	11939.3	2537.63	23598.8	21350.9	12658.9	17598.5	24371.2	8070.57	37713.9	19312.4	17945.2
CL1130	329.11	167.03	3.06768	329.086	Negative	[M-H]-	1'-O-Vanilloyl-β-D-glucoside	Phenolic acids	cluster Ⅴ	putative	-	C14H18O9		253791	545851	479501	293442	335078	326498	1.67396e+06	1.48107e+06	2.76953e+06	719227	459220	776737	0	0	0	1.09733e+06	1.62208e+06	1.29872e+06	478533	486826	463075	599687	403598	367996	2.99734e+06	2.60918e+06	2.3841e+06
CL1064	329.124	167	2.18637	329.123	Negative	[M-H]-	3,4,5-Trimethoxyphenyl-β-D-Glucopyranoside	Phenolic acids	cluster Ⅱ	putative	-	C15H22O8	shared metabolite	7.24207e+06	1.04931e+07	2.15956e+06	3.07921e+06	4.45673e+06	4.19157e+06	689827	312500	787361	1.91021e+06	2.12764e+06	2.82819e+06	4.90312e+06	4.12632e+06	4.52126e+06	2.70941e+06	2.26121e+06	2.71762e+06	1.33619e+06	1.45519e+06	1.53993e+06	196210	134800	692466	1.33223e+06	1.205e+06	956659
CL1281	329.233	211.136	5.85622	329.232	Negative	[M-H]-	9,12,13-TriHOME; 9(S),12(S),13(S)-Trihydroxy-10(E)-octadecenoic acid	Lipids	cluster Ⅳ	putative	C14833	C18H34O5	shared metabolite	162556	188544	136268	185534	194808	265134	461053	326265	624966	822211	665254	785442	707963	372837	596296	331365	337314	422929	812155	881534	866380	587602	184190	194934	472359	637208	261081
CL1289	329.233	199.135	6.47415	329.232	Negative	[M-H]-	9,10-Dihydroxy-12,13-epoxyoctadecanoic acid	Lipids	cluster Ⅳ	putative	C14837	C18H34O5	shared metabolite	2704.96	6756.43	3352.25	5460.01	4384.51	6649.34	6591.29	4277.35	5386.78	31644.9	12814	32964.8	27931.6	12085.7	15053.2	8075.4	11538.9	11547.6	13517.7	18339.2	22100.9	13546.6	7113.52	4110.17	7866.9	6807.18	4809.67
CL0194	330	136	2.02872	330.082	Positive	[M+H]+	Cyclic AMP	Nucleotide and derivates	cluster Ⅲ	putative	C00575	C10H12N5O6P		73388	81180.2	74205.7	41148.2	45088.5	29366.5	22576.4	25442.2	38238.6	0	0	0	58964.4	45692.4	54623.3	48075.3	75973.6	55349.9	57019.6	84484.4	103744	41985.3	89193.2	48273.8	59208.2	46525.9	70998.9
CL1036	331.067	169.014	1.95685	331.067	Negative	[M-H]-	6-O-Galloyl-D-glucose	Phenolic acids	cluster Ⅳ	putative	-	C13H16O10	shared metabolite	5.0615e+06	9.23306e+06	7.02111e+06	5.16242e+06	3.34978e+06	3.17418e+06	6.53048e+06	4.59477e+06	9.90798e+06	1.49508e+07	2.0683e+07	2.06692e+07	5.89356e+06	4.37026e+06	7.72399e+06	2.22592e+06	2.74134e+06	1.81531e+06	7.93696e+06	9.802e+06	9.83879e+06	1.0788e+07	9.85583e+06	1.32957e+07	1.02538e+07	1.00289e+07	1.1645e+07
CL0741	331.1	315	5.69975	331.08	Positive	[M+H]+	Tricin	Flavonoids	cluster Ⅵ	standard	C10193	C17H14O7	shared metabolite	13317.7	3254.89	10550.5	129002	208584	166580	4.89758e+06	5.33545e+06	1.92643e+07	736703	1.92572e+06	797139	2.12311e+06	3.25232e+06	3.58611e+06	735378	860254	370908	9.00402e+06	3.62758e+06	1.15632e+07	5.04965e+06	5.61982e+06	3.17514e+06	2.72797e+06	4.607e+06	4.47053e+06
CL0565	331.1	269.9	3.91399	331.08	Positive	protonated	Malvidin	Flavonoids	cluster Ⅲ	putative	C08716	C17H15O7+	shared metabolite	57574.9	15023.9	57871.8	170935	250260	390925	2.15644e+06	1.9272e+06	5.33849e+06	2.05667e+06	1.63342e+06	789033	290049	344336	645124	112894	228399	88802.8	1.72483e+07	1.45345e+07	2.28627e+07	2.05614e+06	4.04562e+06	1.7258e+06	2.03249e+06	4.0581e+06	3.77581e+06
CL0311	331.102	132.04	2.6309	331.097	Positive	[M+H]+	2-Glucosyloxy-(4-hydroxyphenyl)acetic acid (Dhurrin acid)	Phenolic acids	cluster Ⅸ	putative	-	C14H18O9		0	0	0	0	0	0	0	0	0	0	0	0	1.42691e+06	972589	1.21148e+06	0	0	0	0	0	0	0	0	0	0	0	0
CL1072	331.103	169.05	2.41552	331.1	Negative	[M-H]-	Leonuriside A	Phenolic acids	cluster Ⅴ	putative	-	C14H20O9		0	0	0	0	0	0	246459	169613	353096	0	0	0	0	0	0	0	0	0	0	0	0	20690.1	65673.2	103297	990584	738776	913657
CL1330	331.2	287	9.58186	331.19	Negative	[M-H]-	Carnosic acid	Terpenoids	cluster Ⅵ	standard	-	C20H28O4		0	0	0	0	0	0	7.30743e+06	7.2596e+06	3.98067e+07	54072.5	12190.6	3132.89	2573.58	2762.58	3352.26	0	0	0	0	0	0	0	0	0	0	0	0
CL0967	331.284	313.2	11.1762	331.283	Positive	[M+H]+	1-Monopalmitin	Lipids	cluster Ⅰ	putative	-	C19H38O4	shared metabolite	2.9901e+06	5.00976e+06	7.10753e+06	5.9772e+06	2.96127e+06	5.5016e+06	8.01419e+06	1.03568e+07	7.80919e+06	4.32327e+06	1.08379e+07	5.20138e+06	6.05095e+06	7.73852e+06	9.0879e+06	7.48199e+06	7.96001e+06	4.74513e+06	7.25583e+06	5.27611e+06	1.14392e+07	9.88839e+06	1.18743e+07	9.28577e+06	6.4311e+06	8.38056e+06	7.4587e+06
CL0098	332.1	314.2	0.807091	332.133	Positive	[M+H]+	Pyridoxine O-glucoside	Vitamins	cluster Ⅲ	putative	C03996	C14H21NO8	shared metabolite	1.19325e+06	1.18523e+06	1.30507e+06	511327	493141	395165	3.44109e+06	3.72878e+06	3.88465e+06	397009	495543	395013	382934	336478	376789	6.0111e+06	6.75735e+06	7.39144e+06	5.19811e+07	5.32146e+07	5.24397e+07	1.02994e+06	1.24313e+06	966152	7.69065e+06	8.28412e+06	6.04669e+06
CL0031	333.052	137.05	0.702057	333.062	Positive	[M+H]+	2'-Deoxyinosine-5'-monophosphate	Nucleotide and derivates	cluster Ⅸ	putative	C06196	C10H13N4O7P	shared metabolite	862103	482027	460202	747478	763015	798581	906469	1.06058e+06	972328	459694	1.01697e+06	763583	619055	1.34881e+06	661140	162404	211645	709697	104063	86589.2	109454	804434	930003	1.36756e+06	93676.1	78130.8	34108.2
CL1172	335.077	179.03	3.53861	335.076	Negative	[M-H]-	5-O-Caffeoylshikimic acid	Hydroxycinnamoyl derivatives	cluster Ⅳ	putative	C10434	C16H16O8		0	0	0	0	0	0	0	0	0	62061.3	38046.4	40933.8	0	0	0	0	0	0	0	0	0	0	0	0	0	0	0
CL0069	335.1	123	0.772609	335.074	Positive	[M+H]+	β-Nicotinamide mononucleotide	Nucleotide and derivates	cluster Ⅱ	standard	C00455	C11H15N2O8P	shared metabolite	4.81148e+06	5.62792e+06	5.45264e+06	151908	195914	242440	214724	232257	247287	150157	181591	169126	396045	698395	627768	385747	300361	457662	746279	578755	852400	338246	332153	178759	286646	154566	314448
CL0044	336	262	0.694674	336.075	Positive	[M+H]+	NAMN	Vitamins	cluster Ⅶ	putative	C01185	C11H14NO9P	shared metabolite	959181	1.37222e+06	710186	8.82844e+06	7.72815e+06	5.99352e+06	2.50179e+06	3.17026e+06	1.49088e+06	2.84012e+06	827675	2.18625e+06	8.26334e+06	7.12926e+06	7.29797e+06	1.46257e+07	1.42214e+07	1.63024e+07	1.66419e+07	1.35323e+07	1.37688e+07	918424	1.2037e+06	1.34083e+06	223379	169372	80984.7
CL0379	336.173	120.081	3.11641	336.176	Positive	[M+H]+	Senecionine	Terpenoids	cluster Ⅷ	putative	C06176	C18H25NO5		0	0	0	2.81117e+07	1.82116e+07	1.31943e+07	0	0	0	0	0	0	50436.6	32784.4	47276.3	67624.3	78964.3	145756	0	0	0	0	0	0	13476.7	24573.1	27753.5
CL1221	337.1	161.1	4.2364	337.09	Negative	[M-H]-	4-Hydroxy-7-methoxycoumarin-beta-rhamnoside	Coumarins and lignans	cluster Ⅸ	putative	-	C16H18O8		0	0	0	0	0	0	0	0	0	0	0	0	299409	176378	260395	0	0	0	10871.6	10166.9	15761.2	17768.9	31791.3	39672.9	78737.8	98351.4	78134.9
CL0973	337.1	179	0.620411	337.053	Negative	[M-H]-	5-Aminoimidazole-4-carboxamide-1-ribofuranosyl 5'-monophosphate	Others	cluster Ⅱ	putative	-	C9H15N4O8P		2.39211e+06	3.95521e+06	6.21066e+06	472312	28980.3	86576.7	720833	906804	753143	0	0	0	2.61769e+06	3.11438e+06	3.97505e+06	1.54891e+06	1.77636e+06	446992	41539.9	92508	44163.7	6.0646e+06	5.97393e+06	6.34444e+06	2.38588e+06	3.22033e+06	2.13489e+06
CL0316	337.188	207.2	2.59443	337.092	Positive	[M+H]+	N-Sinapoylagmatine isomer1	Phenolamides	cluster Ⅴ	putative	-	C16H24N4O4		0	0	0	73983.4	74459.9	80604.8	101883	57866.3	156688	156511	98224.3	197139	64942.5	14536.6	23396.5	27883.3	32706.6	40719.7	23616.4	8557.09	15976.6	185533	229488	224619	758463	1.30675e+06	1.16241e+06
CL0375	337.188	207.2	3.10019	337.178	Positive	[M+H]+	N-Sinapoylagmatine isomer2	Phenolamides	cluster Ⅶ	putative	-	C16H24N4O4		0	0	0	22815.6	29560.7	39955.5	0	0	0	20136.6	172422	9903.52	19464	13653.1	49716.8	5.30541e+06	2.41624e+06	2.43774e+06	916798	587534	880523	0	0	0	171344	302260	311315
CL0443	339.072	153	3.23258	339.07	Positive	[M+H]+	O-Feruloyl 3-hydroxylcoumarin	Coumarins and lignans	cluster Ⅲ	putative	-	C19H14O6	shared metabolite	55858.6	39165.7	40053.3	43171.3	40731	115277	100664	81339.1	337790	103365	228943	73447.7	605194	408614	513275	4.9038e+06	3.29054e+06	6.11725e+06	2.56733e+08	2.28805e+08	2.28533e+08	421604	367713	376295	785787	962369	945320
CL1048	339.1	117.1	1.96197	338.981	Negative	[M-H]-	Fructose 2,6-diphosphate	Alcohols and polyols	cluster Ⅱ	putative	C00665	C6H14O12P2		55813.9	57578.5	34262	0	0	0	0	0	0	0	0	0	0	0	0	0	0	0	0	0	0	0	0	0	0	0	0
CL0352	339.108	147	2.71513	339.108	Positive	[M+H]+	4-O-p-Coumaroylquinic acid	Quinate and derivatives	cluster Ⅵ	putative	-	C16H18O8		0	0	0	1.60149e+06	1.41275e+06	1.19611e+06	3.32814e+07	2.56687e+07	2.84202e+07	175993	576469	252294	0	0	0	318360	122671	392905	1.84818e+06	1.205e+06	2.1436e+06	5.56262e+06	2.86607e+06	3.70327e+06	238624	206539	468146
CL0428	339.15	147.04	3.13751	339.108	Positive	[M+H]+	p-Coumaroylquinic acid	Quinate and derivatives	cluster Ⅴ	putative	C10441	C16H18O8		1.72684e+06	4.5127e+06	2.27215e+06	1.39563e+06	1.3083e+06	978206	3.39301e+06	569230	896247	849859	186787	285524	6.41191e+06	7.35528e+06	1.0649e+07	0	0	0	1.01056e+06	198783	1.05997e+06	1.21039e+06	400246	415646	7.76807e+06	1.46234e+07	1.54948e+07
CL0266	339.152	147.044	2.38666	339.154	Positive	[M+H]+	Bergamottin	Coumarins and lignans	cluster Ⅸ	putative	-	C21H22O4		548792	659310	860536	47976.5	50710.4	51846.7	60138.2	30488	34317.4	0	0	0	1.11897e+06	1.4197e+06	1.37604e+06	44557	69645.2	75333	0	0	0	0	0	0	0	0	0
CL0387	340.1	322.2	3.00414	340.252	Positive	[M+NH4]+	Chinese bittersweet alkaloid II	Alkaloids	cluster Ⅸ	putative	-	C18H30N2O3		0	0	0	0	0	0	0	0	0	0	0	0	1.13511e+07	1.50313e+07	1.47285e+07	0	0	0	0	0	0	0	0	0	0	0	0
CL0577	340.19	208.08	3.94782	340.195	Positive	[M+H]+	Methylergonovine	Alkaloids	cluster Ⅰ	putative	D08207	C20H25N3O2		0	0	0	72654.5	26285.1	4089.71	0	0	0	0	0	0	31877.5	30704.7	42437	25400.3	97361.2	27678.8	0	0	0	288054	266414	487935	71218.6	74438.5	43807.8
CL0332	341	179	2.68312	341.099	Positive	[M+H]+	Esculin (6,7-Dihydroxycoumarin-6-glucoside)	Coumarins and lignans	cluster Ⅴ	putative	C09264	C15H16O9		0	0	0	224312	235481	224393	304578	206665	296546	207708	477313	375999	257101	214208	307239	231779	294862	223322	0	0	0	265717	252510	281572	588425	668871	881089
CL0234	341.079	207.066	2.32822	341.087	Positive	[M+H]+	Sinapoyl malate isomer2	Hydroxycinnamoyl derivatives	cluster Ⅰ	putative	C02887	C15H16O9	shared metabolite	176812	371072	448891	1.90095e+06	831814	1.27492e+06	72468.6	71387.4	105054	3.50167e+06	9.04246e+06	3.89652e+06	1.61371e+07	1.33578e+07	1.85626e+07	1.45217e+07	2.78321e+07	2.06992e+07	2.25318e+06	2.52188e+06	3.10303e+06	2.57782e+07	4.19337e+07	1.23272e+07	633171	774404	870965
CL1111	341.088	179.036	2.81069	341.087	Negative	[M-H]-	1-O-[(E)-Caffeoyl]-β-D-glucopyranose	Hydroxycinnamoyl derivatives	cluster Ⅳ	putative	-	C15H18O9	shared metabolite	2.07243e+06	1.25037e+06	1.97281e+06	8.40743e+06	9.00077e+06	9.94604e+06	860416	538626	898449	6.02963e+06	6.73117e+06	8.15719e+06	7.97998e+06	7.35126e+06	9.42044e+06	263293	336162	229371	1.26887e+06	1.38339e+06	1.25376e+06	3.01841e+06	3.93619e+06	3.73824e+06	3.79972e+06	3.91925e+06	3.77824e+06
CL1068	341.1	146.1	2.08716	341.09	Negative	[M-H]-	Caffeic acid O-hexoside	Hydroxycinnamoyl derivatives	cluster Ⅲ	putative	-	C15H18O9	shared metabolite	11631.8	16353.1	9753.9	386797	345926	271146	14609.5	11463.1	23137.5	137255	26971	31886	99580.9	54617.3	197120	236670	100320	75917.5	347872	398024	364508	35662.7	36951	52626	213081	159639	186517
CL0796	341.2	137.1	6.83989	341.136	Positive	[M+H]+	6-Prenylnaringenin	Flavonoids	cluster Ⅸ	putative	C09832	C20H20O5		811649	856535	611176	22368.3	12574.1	18346.1	0	0	0	28729.6	47572.3	24560.8	1.30198e+06	1.0235e+06	1.15911e+06	0	0	0	13795.8	14062.4	16731	410806	472189	277807	58547.4	117051	41129.7
CL1062	342.08	180.03	2.31381	342.083	Negative	[M-H]-	DIBOA-glycoside	Benzoxazinoids	cluster Ⅱ	putative	C15772	C20H27NO13		5.58406e+07	4.69613e+07	4.5438e+07	0	0	0	0	0	0	0	0	0	0	0	0	0	0	0	0	0	0	1.03698e+08	1.00106e+08	1.43538e+08	1.14129e+08	9.55946e+07	9.62491e+07
CL0347	342.1	117.3	2.7563	342.174	Positive	[M+NH4]+	Methyl di-alpha-L-rhamnoside	Alcohols and polyols	cluster Ⅷ	putative	-	C13H24O9	shared metabolite	2372.7	107175	102529	2.04579e+07	1.53815e+07	1.74313e+07	8.34372e+06	8.93211e+06	8.79369e+06	294899	164124	284215	993585	846971	1.08661e+06	1.94643e+07	1.58201e+07	2.60497e+07	1.64734e+07	1.42618e+07	1.48786e+07	1.07801e+06	921482	1.10062e+06	7.73195e+06	1.34335e+07	1.31793e+07
CL0780	343.1	240.7	6.52504	343.295	Positive	[M+H]+	Cocamidopropyl betaine	Alkaloids	cluster Ⅴ	putative	-	C19H38N2O3	shared metabolite	1.32988e+06	971405	817121	704538	873068	1.30367e+06	802983	709678	1.07609e+06	2.69508e+06	2.15189e+06	2.95983e+06	548882	290704	647914	732489	808627	842660	528495	660171	766928	1.68501e+06	752089	785579	2.07548e+07	829596	666391
CL1100	343.1	181.18	2.83331	343.103	Negative	[M-H]-	Maltitol	Alcohols and polyols	cluster Ⅷ	putative	D04845	C12H24O11		1.10898e+07	1.30114e+07	7.42639e+06	1.2009e+07	1.50378e+07	1.50102e+07	266495	185914	368604	2.33274e+06	2.19578e+06	3.53405e+06	615257	541996	674515	0	0	0	4.64687e+06	4.69814e+06	4.50136e+06	7.52486e+06	8.76255e+06	7.28891e+06	1.25302e+06	1.13849e+06	1.27963e+06
CL1089	343.103	181.051	2.66926	343.103	Negative	[M-H]-	Dihydrocaffeoylglucose	Hydroxycinnamoyl derivatives	cluster Ⅳ	putative	-	C15H20O9		0	0	0	0	0	0	1.08337e+06	572249	1.55657e+06	3.5466e+06	3.4288e+06	5.18662e+06	3.28082e+06	2.73998e+06	3.34406e+06	227760	306031	443141	1.57332e+06	1.39909e+06	1.34186e+06	0	0	0	2.0812e+06	2.70967e+06	2.73869e+06
CL1069	343.11	181.052	2.31296	343.103	Negative	[M-H]-	Syringic Aldehyde-glucoside	Phenolic acids	cluster Ⅱ	putative	-	C15H20O9		7.33898e+06	5.82866e+06	5.46919e+06	183986	187562	204960	77042	78652.7	142862	3.36484e+06	4.06149e+06	6.66372e+06	0	0	0	0	0	0	337316	332165	398317	1.5209e+07	1.39729e+07	2.30976e+07	1.66342e+07	1.27648e+07	1.22736e+07
CL0280	344.098	164.03	2.55907	344.136	Positive	[M+NH4]+	(E)-3-[4-[(2S,3R,4S,5S,6R)-3,4,5-trihydroxy-6-(hydroxymethyl)oxan-2-yl]oxyphenyl]prop-2-enoic acid	Hydroxycinnamoyl derivatives	cluster Ⅱ	putative	-	C15H18O8		5.3293e+06	4.39248e+06	6.06812e+06	0	0	0	0	0	0	0	0	0	0	0	0	0	0	0	0	0	0	1.09084e+06	1.06117e+06	1.56684e+06	97490	95130	85520
CL0708	344.149	177.055	4.97904	344.148	Positive	[M+H]+	N-Feruloyl-3-methoxytyramine	Phenolamides	cluster Ⅱ	putative	-	C19H21NO5		31525.1	203464	71391.8	2759.98	9786.98	3068.85	0	0	0	0	0	0	0	0	0	0	0	0	6935.79	14470.5	3614.17	20560.1	25047.9	19373.9	0	0	0
CL1270	345	330	5.72664	345.061	Negative	[M-H]-	Syringetin	Flavonoids	cluster Ⅲ	standard	C11620	C17H14O8		0	0	0	21753.9	17995.3	16194.7	178920	185648	628887	53307	147438	50335.3	85022.2	144900	158065	38388.5	55396.7	22562.5	1.19171e+06	349696	2.25393e+06	339317	370600	194684	83961.3	186061	181127
CL0789	345.097	330.07	6.66069	345.095	Positive	[M+H]+	Eupatorin (5,3'-Dihydroxy-6,7,4'-trimethoxyflavone)	Flavonoids	cluster Ⅸ	putative	-	C18H16O7		0	0	0	0	0	0	0	0	0	0	0	0	2.74255e+07	1.89861e+07	2.91877e+07	0	0	0	0	0	0	0	0	0	0	0	0
CL1265	345.099	315.051	5.33084	345.086	Negative	[M-H]-	5,7-Dihydroxy-2',3',4'-trimethoxydihydroisoflavone	Flavonoids	cluster Ⅲ	putative	-	C18H18O7		0	0	0	1149.46	7092.08	4395.03	24526.9	19046	64352.2	8842.77	20055.6	10558.3	24918.9	30728.1	53182.6	8383.84	8034.14	7138.15	60066.1	22531.6	65900.9	26701.7	24889	13420.9	0	0	0
CL0534	345.1	163.518	3.67804	345.145	Positive	[M+H]+	4-Hydroxy-2',3,4',6'-tetramethoxychalcone	Flavonoids	cluster Ⅰ	putative	-	C19H20O6		0	0	0	0	0	0	0	0	0	0	0	0	0	0	0	0	0	0	0	0	0	3.20311e+06	2.76273e+06	2.66586e+06	0	0	0
CL0793	345.102	284.069	6.78909	345.099	Positive	[M+H]+	5,6,7,4'-Tetramethoxyflavanone	Flavonoids	cluster Ⅴ	putative	C15118	C19H20O6		0	0	0	9235.41	15998.2	16341.2	356965	192359	1.12995e+06	55465.5	40919.5	24353.8	1.94986e+06	1.4531e+06	2.38386e+06	51128.6	61759.1	31747.7	190504	59735.5	329973	68714	72523.3	42074.8	2.61389e+06	5.08862e+06	3.75462e+06
CL0757	345.2	177.2	5.88009	345.096	Positive	[M+H]+	Ayanin	Flavonoids	cluster Ⅱ	putative	C04444	C18H16O7	shared metabolite	1.68883e+06	1.37462e+06	1.75215e+06	250693	247850	268110	318721	359764	659034	754662	770273	698950	67674	47953.9	78344.6	26890.5	14752.9	20359.4	148334	222538	317839	501566	465002	363210	289597	262068	314395
CL0108	346	184.1	0.850266	346.118	Positive	[M+H]+	4-Pyridoxic acid O-hexoside	Vitamins	cluster Ⅳ	putative	-	C14H19NO9	shared metabolite	2.00116e+06	1.76255e+06	2.10917e+06	364942	318602	303685	3.00687e+06	7.36988e+06	6.89017e+06	5.38311e+06	9.83409e+06	7.56499e+06	2.92811e+06	2.99706e+06	3.8282e+06	2.72411e+06	3.47453e+06	2.19964e+06	8.52101e+06	5.01292e+06	6.04064e+06	122343	359472	523916	1.92046e+06	3.64643e+06	3.07147e+06
CL0128	346	184.1	1.12854	345.08	Positive	Protonated	Thiamine monophosphate	Vitamins	cluster Ⅵ	putative	C01081	C12H18N4O4PS+	shared metabolite	1.23768e+06	1.44019e+06	967669	537094	540987	685316	2.94281e+06	2.00798e+06	2.27992e+06	1.0335e+06	3.25139e+06	3.10612e+06	628073	479373	1.55357e+06	886470	1.42661e+06	525186	1.30196e+06	1.42321e+06	1.12843e+06	136094	179379	180721	1.19013e+06	1.06443e+06	1.81941e+06
CL0606	347	153.2	4.08317	347.074	Positive	[M+H]+	Spinacetin	Flavonoids	cluster Ⅲ	putative	-	C17H14O8		99637.3	93390.8	227021	0	0	0	177786	142135	341719	0	0	0	0	0	0	0	0	0	6.51149e+06	4.10922e+06	8.16343e+06	195087	437772	215694	0	0	0
CL0099	348.1	136.1	0.803701	348.07	Positive	[M+H]+	Adenosine 3'-monophosphate	Nucleotide and derivates	cluster Ⅷ	putative	C01367	C10H14N5O7P	shared metabolite	4.87528e+07	5.72404e+07	5.6216e+07	6.1374e+07	4.79389e+07	5.47974e+07	3.92612e+07	3.37282e+07	3.73524e+07	2.5277e+07	4.31579e+07	3.3349e+07	1.88603e+06	1.21251e+07	6.89166e+06	5.22277e+06	1.23083e+07	1.30791e+07	2.96572e+07	1.4555e+07	2.20598e+07	2.59719e+07	4.9312e+07	3.33042e+07	1.35586e+06	1.60054e+06	3.56667e+06
CL0196	348.1	169.2	1.63932	348.129	Positive	[M+H]+	Kinetin 9-riboside	Phytohormones	cluster Ⅰ	putative	-	C15H17N5O5	shared metabolite	1.82118e+07	2.32241e+07	1.66726e+07	7.99519e+07	4.90682e+07	5.45664e+07	6.95149e+06	5.33252e+06	7.73122e+06	3.03249e+07	1.97425e+07	3.37723e+07	1.63511e+07	1.0586e+07	1.51892e+07	2.76828e+06	3.61833e+06	3.25577e+06	2.66395e+07	2.97201e+07	2.78244e+07	1.22695e+08	1.01585e+08	1.12234e+08	3.24829e+07	2.7863e+07	3.424e+07
CL0136	348.2	136.3	1.11823	348.071	Positive	[M+H]+	Adenosine monophosphate	Nucleotide and derivates	cluster Ⅷ	putative	C00020	C10H14N5O7P	shared metabolite	6.27391e+06	8.42568e+06	8.79728e+06	6.83147e+06	5.47906e+06	6.80416e+06	8.55667e+06	4.2784e+06	7.74448e+06	2.50163e+06	3.49125e+06	2.73696e+06	188666	792914	592600	918679	2.54824e+06	2.44781e+06	1.93219e+06	1.2406e+06	2.0264e+06	3.79113e+06	8.09642e+06	3.94208e+06	231554	263732	791188
CL0755	348.4	109.1	5.84382	348.272	Positive	[M+NH4]+	Tianshic acid	Organic acids and derivatives	cluster Ⅲ	putative	-	C18H34O5	shared metabolite	24133.4	39864.9	16224.9	19425.2	24838.1	26832.4	27021.6	17707.5	36721.9	53597.4	32636.4	32677.7	82721.2	34775.4	35779.5	28462.7	29441.3	46417.1	75444	108104	62910	73204.8	35279.7	21166.2	49801.5	28816	24867.2
CL0949	349.926	198	10.1415	350.209	Positive	[M+H]+	Chlorpyrifos	Alkaloids	cluster Ⅵ	putative	C14322	C9H11Cl3NO3PS	shared metabolite	28476.1	26561	24507.1	22131.4	21710.3	28843.8	38846	27672.7	44329.3	18085	14630.9	25513.8	30397.1	23736.1	29412.3	20004.2	29319.3	23780	23051.4	9694.94	17854.1	17195.9	19033.9	10009	23186.4	21077.2	29834.5
CL0787	351	147.1	6.6155	351.252	Positive	[M+H]+	MAG (18:4) isomer1	Lipids	cluster Ⅶ	putative	-	C21H34O4	shared metabolite	110700	77820	58540	254000	839200	753400	254900	315000	477700	690900	126800	197300	868100	262400	293400	2291000	2810000	2167000	86550	156500	77810	670300	454100	853100	516000	361200	525600
CL1151	351.1	101.1	3.25562	351.119	Negative	[M-H]-	LipoxinA4	Lipids	cluster Ⅶ	putative	C06314	C20H32O5		0	0	0	461100	740674	660477	0	0	0	492092	339179	489203	206163	151913	181725	561647	885943	664593	299338	294674	333459	0	0	0	0	0	0
CL1080	351.1	105.1	2.75528	351.071	Negative	[M-H]-	6,7-dihydroxycoumarin 7-O-quinic acid	Coumarins and lignans	cluster Ⅷ	putative	-	C16H16O9		673980	1.12088e+06	600985	2.46061e+06	2.84861e+06	2.56274e+06	175208	83267.3	83832.2	0	0	0	2.87459e+06	2.6069e+06	2.13985e+06	0	0	0	19630.1	20848	28595.4	204567	170186	197832	913129	1.06612e+06	1.49413e+06
CL0478	352.1	127.3	3.40591	352.159	Positive	Protonated	Palmatine	Alkaloids	cluster Ⅴ	putative	C05315	C21H22NO4+	shared metabolite	18676	43345.4	25826.6	2.69599e+06	1.61779e+06	2.53651e+06	19132.2	22485.7	39670.1	546402	614144	653552	296569	177737	384867	1.10738e+06	1.21776e+06	1.00268e+06	27718.8	18253.1	19292.3	1.40688e+06	1.18021e+06	1.40767e+06	2.56725e+06	1.68645e+06	2.04814e+06
CL0399	352.2	220.1	3.08545	352.172	Positive	[M+H]+	trans-Zeatin riboside (tZR) iso3	Phytohormones	cluster Ⅱ	putative	-	C15H21N5O5		82291.4	61212.1	62198.9	29249.2	28875.8	40393.7	0	0	0	28434.8	7378.95	15954	80858.9	52452.9	110443	13193.7	14476.5	17476	67725.4	54120.9	73844.8	35603.7	55891.8	46424.7	33852.9	42769.2	19151.7
CL0891	353.071	215.011	8.56098	353.085	Positive	[M+H]+	Griseofulvin	Others	cluster Ⅶ	putative	C06686	C17H17ClO6	shared metabolite	282070	168335	294887	1.01217e+06	2.76357e+06	1.90541e+06	850146	1.9398e+06	2.32861e+06	1.19566e+06	293033	207530	837129	439143	510352	7.10432e+06	3.06239e+06	2.48694e+06	247158	445049	245179	2.68563e+06	2.09099e+06	2.34557e+06	405330	344940	266832
CL1115	353.095	135.1	2.7883	353.088	Negative	[M-H]-	Cryptochlorogenic acid	Hydroxycinnamoyl derivatives	cluster Ⅷ	standard	-	C16H18O9	shared metabolite	1.86914e+06	3.21082e+06	1.54009e+06	9.95969e+07	9.09594e+07	9.72883e+07	472643	205178	239133	95879	47092.8	56886.2	4.40071e+07	2.89913e+07	3.3614e+07	56369.8	79485.4	60920	219194	272908	55068.9	1.22011e+07	1.10443e+07	1.0604e+07	6.32111e+06	6.49633e+06	1.08951e+07
CL0348	353.1	179	2.74239	353.087	Positive	[M+H]+	6,7-dihydroxycoumarin 6-O-quinic acid	Coumarins and lignans	cluster Ⅷ	putative	-	C16H16O9		370751	495290	430482	1.09969e+06	1.04636e+06	1.17613e+06	143392	124550	76056.9	0	0	0	1.06115e+06	817329	848373	0	0	0	0	0	0	172064	128215	123628	262301	393576	491026
CL0830	353.2	261.2	7.5259	353.268	Positive	[M+H]+	5,14,15-trihydroxy-6,8,10,12-Eicosatetraenoic acid	Lipids	cluster Ⅰ	putative	-	C20H32O5	shared metabolite	625563	670630	854377	1.46377e+06	4.36784e+06	2.57838e+06	9.70322e+06	2.34301e+07	1.9757e+07	1.58819e+06	369712	313533	6.12917e+06	2.60668e+06	3.03078e+06	1.01367e+07	1.44791e+07	7.32347e+06	452219	1.35314e+06	485862	3.54636e+07	1.23394e+07	2.58589e+07	2.37194e+06	2.22315e+06	2.18948e+06
CL0943	353.2	261.3	9.89697	353.268	Positive	[M+H]+	MAG (18:3) isomer1	Lipids	cluster Ⅴ	putative	-	C21H36O4	shared metabolite	462477	943065	941121	802940	793381	605563	3.78487e+06	4.14409e+06	2.33822e+06	986610	611622	537219	1.16861e+06	484856	1.15094e+06	1.71042e+06	1.48385e+06	1.51679e+06	658037	1.24828e+06	670921	2.04775e+06	1.04851e+06	2.1485e+06	7.69828e+06	7.50604e+06	5.69101e+06
CL0684	353.2	177.2	4.72736	353.157	Positive	[M+H]+	N-Feruloylserotonin isomer1	Phenolamides	cluster Ⅶ	putative	-	C20H20N2O4		91187.3	13605.2	19142.2	0	0	0	0	0	0	0	0	0	0	0	0	35825.5	264093	1.61591e+06	1.27213e+06	223880	376925	0	0	0	66536.2	73969.7	80957.9
CL0947	353.269	261.221	10.0523	353.268	Positive	[M+H]+	1-α-Linolenoyl-glycerol	Lipids	cluster Ⅴ	putative	-	C21H36O4	shared metabolite	1.14839e+06	2.15803e+06	2.89642e+06	3.292e+06	2.79128e+06	1.93344e+06	5.87356e+06	4.6787e+06	4.11651e+06	2.94122e+06	1.70641e+06	1.522e+06	1.22679e+06	553808	1.22725e+06	2.63323e+06	2.8392e+06	3.04666e+06	1.66714e+06	2.78169e+06	1.45808e+06	3.68224e+06	2.42155e+06	3.44711e+06	1.43515e+07	1.28529e+07	1.03549e+07
CL0883	353.3	261.4	8.39473	353.266	Positive	[M+H]+	MAG (18:3) isomer3	Lipids	cluster Ⅶ	putative	-	C21H36O4	shared metabolite	761681	709815	777528	2.04109e+06	7.16742e+06	4.08752e+06	5.25245e+06	1.16067e+07	1.2099e+07	2.70757e+06	480799	453474	4.35801e+06	2.37963e+06	3.13884e+06	2.55874e+07	1.98279e+07	1.21461e+07	640939	2.47495e+06	768415	1.20267e+07	8.26314e+06	1.10861e+07	2.2074e+06	1.45698e+06	1.51246e+06
CL0846	355	135.36	7.70908	355.117	Positive	[M+H]+	sesamin	Others	cluster Ⅰ	putative	C10882	C20H18O6	shared metabolite	36031.6	26782.5	41344.6	83680.7	206811	158381	148796	328806	382440	77964	33241.4	22180.1	63962.4	46399.4	44411.4	352463	242236	141828	19594.6	32649.3	21695.7	777648	360390	515245	45267.4	50382.8	40190.6
CL1110	355.1	193.1	3.01952	355.103	Negative	[M-H]-	Ferulic acid O-hexoside	Hydroxycinnamoyl derivatives	cluster Ⅳ	putative	-	C16H20O9		0	0	0	0	0	0	0	0	0	2.6082e+06	2.71217e+06	2.55531e+06	0	0	0	0	0	0	502432	646682	649452	411627	449535	702803	0	0	0
CL0188	355.1	176	1.76861	355.103	Positive	[M+H]+	Caffeoylquinic acid	Quinate and derivatives	cluster Ⅲ	putative	C00852	C16H18O9	shared metabolite	66602.2	15463.1	9885.18	382019	135320	148330	82793	138824	119279	5.2012e+06	1.95621e+07	4.20997e+06	65563.7	35519.9	70621.3	202295	572700	1.37818e+06	1.35352e+07	2.26489e+07	2.04541e+07	30334.8	6952.35	16746.7	7.69794e+06	9.78045e+06	1.06871e+07
CL0955	355.1	263.3	10.5022	355.282	Positive	[M+H]+	MAG (18:2) isomer1	Lipids	cluster Ⅴ	putative	-	C21H38O4	shared metabolite	363639	1.07483e+06	1.13036e+06	480630	519170	342382	2.0292e+06	1.66184e+06	1.29627e+06	804027	409778	318993	1.48864e+06	861777	1.95887e+06	1.22209e+06	1.22027e+06	1.02387e+06	414207	786216	375931	1.60466e+06	1.08367e+06	1.32404e+06	3.66153e+06	3.17647e+06	2.54897e+06
CL0287	355.1	163.1	2.73703	355.103	Positive	[M+H]+	Neochlorogenic acid (5-O-Caffeoylquinic acid)	Quinate and derivatives	cluster Ⅸ	standard	C17147	C16H18O9	shared metabolite	6.04361e+07	1.09985e+08	7.17134e+07	4.47302e+07	6.02005e+07	5.5798e+07	453397	269277	207955	361916	259027	244583	1.53832e+08	1.34403e+08	1.43504e+08	250977	376395	83304.8	488611	532721	233005	3.99006e+07	3.32288e+07	2.19353e+07	6.60183e+07	9.05108e+07	1.06192e+08
CL1126	355.103	193.052	3.1608	355.103	Negative	[M-H]-	Feruloyl glucose	Hydroxycinnamoyl derivatives	cluster Ⅳ	putative	C17759	C16H20O9	shared metabolite	312098	1.15797e+06	557118	4.87271e+06	3.85644e+06	3.51259e+06	1.2152e+07	8.06421e+06	8.69957e+06	4.89736e+07	1.0439e+07	1.32776e+07	1.79474e+06	1.35568e+06	1.02398e+06	2.00335e+06	2.76991e+06	3.03891e+06	2.73105e+06	3.67366e+06	3.71236e+06	1.8231e+06	781276	1.3801e+06	8.84579e+06	1.11524e+07	7.74166e+06
CL1168	355.104	193.049	3.8636	355.103	Negative	[M-H]-	6-O-Feruloyl-D-glucose	Hydroxycinnamoyl derivatives	cluster Ⅷ	putative	-	C16H20O9		445635	366516	263960	489030	613744	732841	108011	92478.2	130597	346632	243415	451125	249952	209493	188779	0	0	0	145918	114936	131081	307647	304807	279656	271997	267404	260706
CL0884	355.15	178.5	8.56382	355.153	Positive	[M+H]+	Xanthohumol	Flavonoids	cluster Ⅶ	putative	C16417	C21H22O5	shared metabolite	14573.5	5918.54	13970.7	45699.1	147943	102206	48148.7	92144.2	107516	63220	15277.8	12722.8	46491.2	24405.4	21508.1	387066	158402	121792	11188.2	21925.7	10320.9	138460	103785	122440	20057.3	17673.7	14687.5
CL0957	355.284	263.237	10.6674	355.282	Positive	[M+H]+	1-Linoleoylglycerol	Lipids	cluster Ⅴ	putative	-	C21H38O4	shared metabolite	557151	1.37765e+06	2.07397e+06	1.48627e+06	1.51601e+06	1.00864e+06	2.15852e+06	1.49376e+06	1.81381e+06	1.91744e+06	961066	658953	1.28626e+06	853532	1.38282e+06	1.65629e+06	1.75693e+06	1.87008e+06	896381	1.27437e+06	740243	2.63814e+06	1.55392e+06	1.90319e+06	3.28595e+06	5.01039e+06	3.41945e+06
CL0922	355.284	337.275	9.17534	355.281	Positive	[M+H]+	MAG (18:2) isomer2	Lipids	cluster Ⅶ	putative	-	C21H38O4	shared metabolite	30811.1	21449.5	37399.8	88872.7	179889	181209	76063.9	207981	260389	123838	18920.5	19513.6	127034	73979	66944.9	1.60982e+06	378388	192675	18884.9	16723.1	20170.1	390564	208801	174157	34935.9	39226	39942.6
CL1195	356	164	3.77413	356.177	Negative	[M-H]-	JA-Phe	Phytohormones	cluster Ⅱ	putative	-	C21H27NO4	shared metabolite	1.85651e+06	1.51979e+06	796907	100224	149035	131903	15789.8	9836.21	7206.79	3768.07	6768.61	7942.01	58762.5	25971.3	12422.9	137536	122080	146435	50241.3	62290.8	58262.5	100466	132366	102101	77254.7	86089.2	68260.8
CL1266	357.134	151.044	5.35604	357.134	Negative	[M-H]-	Epipinoresinol	Coumarins and lignans	cluster Ⅸ	putative	-	C20H22O6	shared metabolite	525600	2.02556e+06	468099	485564	904106	526598	103997	119136	262710	347769	243684	246652	652146	1.11718e+06	1.36225e+06	56968.1	43099	41500.7	44970.8	35363.2	47821.1	145535	82747.4	107673	82750	103475	72521.2
CL0904	357.2	265.3	8.69173	357.298	Positive	[M+H]+	MAG (18:1) isomer1	Lipids	cluster Ⅰ	putative	-	C21H40O4		23068.7	27046.6	43114.9	55626.7	140934	93089.3	251790	536802	659458	114478	17807.8	11467.8	189116	158151	162457	256686	257119	87528.8	0	0	0	2.15769e+06	575210	885194	57722	53755.4	53565.8
CL0219	357.3	227.3	1.99334	357.125	Positive	[M+H]+	Gentiopicrin	Terpenoids	cluster Ⅶ	putative	C09782	C16H20O9		0	0	0	0	0	0	0	0	0	0	0	0	0	0	0	1.87896e+06	1.596e+06	1.51617e+06	0	0	0	0	0	0	0	0	0
CL1071	359.1	182.1	2.32815	359.098	Negative	[M-H]-	Syringic acid O-glucoside	Benzoic acids and derivatives	cluster Ⅳ	putative	-	C15H20O10	shared metabolite	431732	346384	229757	448125	575841	587758	348550	367098	492400	8.08774e+06	1.38053e+07	1.57163e+07	121308	126012	176235	1.50779e+06	1.3656e+06	1.4893e+06	1.02257e+06	1.08811e+06	1.03962e+06	571444	579321	915313	1.2728e+07	1.00457e+07	9.93408e+06
CL0455	359.134	197	3.35907	359.146	Positive	[M+H]+	Sweroside	Terpenoids	cluster Ⅲ	putative	C17071	C16H22O9		0	0	0	4.81921e+06	4.41715e+06	4.6622e+06	5.20849e+06	4.49337e+06	4.29309e+06	3.59396e+06	3.18946e+06	2.86495e+06	5.1241e+06	2.31293e+06	4.86308e+06	3.10616e+06	3.08277e+06	3.37785e+06	5.50088e+06	7.17773e+06	5.05105e+06	1.3196e+06	886435	1.11314e+06	3.70872e+06	3.11865e+06	3.29886e+06
CL0085	360.1	145	0.789275	360.149	Positive	[M+NH4]+	Sucrose	Alcohols and polyols	cluster Ⅰ	putative	C00089	C12H22O11	shared metabolite	3.38151e+06	4.21627e+06	2.91816e+06	1.79871e+06	4.64513e+06	2.0882e+06	6.25811e+06	6.55961e+06	7.78444e+06	3.60919e+06	4.98792e+06	5.2146e+06	5.39165e+06	8.78673e+06	6.45721e+06	2.08146e+06	326200	1.30737e+06	4.51484e+06	8.29038e+06	4.71218e+06	1.26196e+07	7.34406e+06	1.21035e+07	1.24028e+07	3.87069e+06	4.56595e+06
CL0137	361.1	198.7	1.11762	362.145	Positive	[M+H]+	Indole-3-acetyl-L-tryptophan	Phytohormones	cluster Ⅰ	putative	-	C21H19N3O3		467430	535875	379988	396669	328141	401501	54351.3	60760	33592.7	105191	95283.3	101811	0	0	0	22552.3	28055.3	28043.2	0	0	0	1.99453e+07	1.95394e+07	2.21354e+07	68153.4	55754.6	66948.3
CL0138	364.1	152.1	1.11366	364.071	Positive	[M+H]+	Guanosine 5'-monophosphate	Nucleotide and derivates	cluster Ⅵ	putative	C00144	C10H14N5O8P	shared metabolite	910669	758428	775305	834908	805595	1.06194e+06	1.93157e+06	1.2484e+06	1.61259e+06	799375	942166	589115	56839.1	309621	244296	391250	884722	923346	1.20545e+06	924301	1.26322e+06	198698	291330	554997	88452.7	96666.2	161403
CL0111	365.105	203.053	0.757204	365.106	Positive	[M+Na]+	Turanose	Alcohols and polyols	cluster Ⅴ	putative	G03588	C12H22O11	shared metabolite	1.35248e+07	1.67909e+07	5.43706e+06	1.52448e+07	1.72181e+07	1.54182e+07	1.45175e+07	9.04101e+06	1.01058e+07	1.31101e+07	9.45355e+06	1.12557e+07	5.39017e+06	9.9531e+06	1.12146e+07	7.53783e+07	4.75317e+07	5.16794e+07	4.43544e+07	5.71796e+07	5.72191e+07	5.91758e+06	5.28361e+06	7.35809e+06	1.0555e+08	7.74997e+07	9.67207e+07
CL1174	367	190.9	3.51746	367.103	Negative	[M-H]-	Chlorogenic acid methyl ester	Quinate and derivatives	cluster Ⅴ	standard	-	C17H20O9		199146	299289	149811	230931	172531	170200	0	0	0	12653.1	20380.6	20355.3	0	0	0	0	0	0	289288	231910	221890	0	0	0	2.05914e+06	1.88258e+06	2.66478e+06
CL0245	368.098	206	2.04921	368.098	Positive	[M+H]+	Xanthurenic acid O-hexoside	Amino acids and derivatives	cluster Ⅱ	putative	-	C16H17NO9	shared metabolite	8.38998e+06	1.25444e+07	1.07875e+07	147199	140576	120273	623803	422816	647516	1.09114e+06	982655	1.22564e+06	1.56367e+06	807672	1.64875e+06	1.85929e+06	2.69318e+06	1.76358e+06	6.63612e+06	7.80653e+06	7.04334e+06	8.85582e+06	9.933e+06	9.87675e+06	7.92064e+06	7.19256e+06	8.85928e+06
CL1053	369	191	1.92062	369.047	Negative	[M-H]-	Quinic acid O-Gluconic acid	Quinate and derivatives	cluster Ⅰ	putative	-	C13H22O12		0	0	0	317777	398948	437751	85349.4	49754.1	30039.8	0	0	0	0	0	0	111454	8359.72	108561	70278.6	32234.4	77194.2	1.37789e+06	1.37806e+06	3.17926e+06	0	0	0
CL0876	369.1	313.1	8.61331	369.263	Positive	[M+H]+	Orotidine 5'-monophosphate	Nucleotide and derivates	cluster Ⅳ	putative	C01103	C10H13N2O11P	shared metabolite	66154.8	75051.7	63385.5	35349.9	71248.3	68142	94594.5	63146.1	29315.6	113992	41916.6	211788	32119.8	31072.2	44685.8	71418.7	57384	62616.2	25469.9	54721.6	33615.7	58546.2	70802.5	65397.7	38580.5	36369.7	40438.1
CL0385	369.1	177.1	2.89906	369.117	Positive	[M+H]+	3-O-Feruloyl quinic acid	Quinate and derivatives	cluster Ⅸ	putative	C02572	C17H20O9	shared metabolite	31088.2	81280.3	59381.1	5.13302e+06	3.33557e+06	2.5704e+06	1.0859e+07	1.05416e+07	1.39504e+07	225071	483748	485509	7.27374e+06	5.25241e+06	2.54063e+07	1.29216e+07	3.78017e+06	1.13132e+07	1.01122e+07	8.35414e+06	1.39151e+07	6.01971e+06	4.65531e+06	2.22072e+06	1.77547e+06	4.46866e+06	3.17795e+06
CL1256	369.2	245.2	4.94397	369.226	Negative	[M-H]-	6-Keto-prostaglandin f1α	Lipids	cluster Ⅲ	putative	C05961	C20H34O6		0	0	0	0	0	0	0	0	0	4730.46	4633.67	4862.26	0	0	0	0	0	0	45584.2	25684.9	24323.1	0	0	0	0	0	0
CL0373	370.17	179.034	3.04563	370.17	Positive	[M+H]+	Amisulpride	Alkaloids	cluster Ⅸ	putative	-	C17H27N3O4S		25182.2	49566.4	28689.8	24272.7	31258.2	16907.3	0	0	0	27490	17615.5	41944.9	40053.6	54510.2	78984.6	0	0	0	0	0	0	0	0	0	40837.9	34493.5	66572
CL1161	371.098	249.063	3.31215	371.099	Negative	[M-H]-	Trihydroxycinnamoylquinic acid	Quinate and derivatives	cluster Ⅵ	putative	-	C16H20O10	shared metabolite	45226.4	321995	91915.2	1.59947e+07	1.76911e+07	1.48789e+07	3.85514e+07	4.1191e+07	5.15355e+07	3.30892e+07	3.24253e+07	3.5599e+07	5.9414e+06	3.80941e+06	6.71321e+06	2.32353e+07	2.85855e+07	2.16748e+07	1.99821e+07	2.55576e+07	2.25985e+07	1.7585e+06	1.70453e+06	2.32515e+06	8.13298e+06	6.93867e+06	7.12801e+06
CL1268	371.114	327.03	5.44594	371.113	Negative	[M-H]-	(8'R,7'S)-(-)-8-Hydroxy-α-conidendrin	Coumarins and lignans	cluster Ⅳ	putative	-	C20H20O7	shared metabolite	6.6241e+06	7.77369e+06	6.58928e+06	8.55704e+06	9.49734e+06	6.60289e+06	5.06596e+06	3.91913e+06	6.86327e+06	1.67817e+07	7.73291e+06	8.7157e+06	4.34883e+06	2.80426e+06	4.93826e+06	6.71525e+06	3.25086e+06	4.16741e+06	2.64414e+06	2.13557e+06	2.21031e+06	4.83069e+06	5.51131e+06	5.30061e+06	5.26007e+06	6.99415e+06	4.47054e+06
CL1134	372.1	164	3.23832	372.095	Negative	[M-H]-	DIMBOA-Glucoside	Benzoxazinoids	cluster Ⅱ	putative	C04831	C15H19NO10		1.2564e+08	1.42202e+08	1.24887e+08	0	0	0	0	0	0	0	0	0	0	0	0	0	0	0	0	0	0	1.10022e+08	1.76429e+08	1.25112e+08	0	0	0
CL1061	373.113	123	2.28908	373.114	Negative	[M-H]-	Geniposidic acid	Terpenoids	cluster Ⅱ	standard	C11673	C16H22O10		380818	341534	366778	63848.2	37382.1	46902.3	0	0	0	0	0	0	0	0	0	0	0	0	29611.7	25614.7	54121.7	0	0	0	0	0	0
CL0829	373.128	343	7.52911	373.135	Positive	[M+H]+	4',5,6,7,8-Pentamethoxyflavone	Flavonoids	cluster Ⅳ	putative	C10190	C20H20O7	shared metabolite	86676.3	54465	85856.6	77921.5	99135.7	109174	43638.1	50339.2	88199.7	90242.8	146651	259582	37344.2	45878.7	79377.2	52185	44203.6	50169.9	184248	115244	200809	43303	34022.6	38594.5	82095.1	81435.1	56639.8
CL0699	375.1	342.073	4.82499	375.091	Positive	[M+H]+	Casticin	Flavonoids	cluster Ⅰ	putative	-	C19H18O8		0	0	0	42113.4	53636.8	61804.8	71953.8	32089.8	92293.6	17481.8	32943.9	20097.9	49302.9	47363.7	91232.1	17343.2	16718.4	13408.8	165856	154659	193620	154905	265186	235087	19574.3	22237.1	26774.6
CL0407	375.1	195.1	3.31429	375.139	Positive	[M+H]+	Swertiamarin	Terpenoids	cluster Ⅶ	putative	C09800	C16H22O10		0	0	0	0	0	0	0	0	0	0	0	0	0	0	0	6.45566e+07	7.12884e+07	7.71295e+07	0	0	0	0	0	0	130322	95704.5	89615.5
CL0421	377.14	243.09	3.19401	377.144	Positive	[M+H]+	(-)-Riboflavin	Vitamins	cluster Ⅶ	standard	C00255	C17H20N4O6	shared metabolite	416486	493988	1.13395e+06	189605	223250	215939	1.08295e+06	1.00997e+06	654446	271477	344340	121138	1.00475e+06	549360	773660	7.8562e+06	7.12158e+06	3.6891e+06	844381	1.83255e+06	1.11663e+06	1.86035e+06	1.06634e+06	476309	1.95293e+06	2.86031e+06	2.2853e+06
CL0077	382.1	220.2	0.755794	382.179	Positive	[M+H]+	trans-Zeatin-O-glucoside	Phytohormones	cluster Ⅱ	putative	C03423	C16H23N5O6	shared metabolite	3.24324e+06	4.48197e+06	3.15249e+06	1.29658e+06	1.06354e+06	1.3711e+06	2.82067e+06	2.39557e+06	2.42954e+06	679279	694449	659017	2.54275e+06	1.98842e+06	2.43874e+06	1.85809e+06	1.89242e+06	1.87127e+06	1.67727e+06	1.89292e+06	1.59278e+06	2.24962e+06	2.63697e+06	3.09655e+06	1.13075e+06	1.28021e+06	1.33593e+06
CL0252	382.2	220.2	2.21053	382.171	Positive	[M+H]+	trans-zeatin N-glucoside	Phytohormones	cluster Ⅳ	putative	-	C16H23N5O6	shared metabolite	1.84061e+06	1.71018e+06	1.24426e+06	3.12502e+06	3.17393e+06	2.92311e+06	2.12504e+06	1.60571e+06	4.64274e+06	4.11948e+06	3.00578e+06	4.63767e+06	2.8732e+06	848160	2.78339e+06	548652	653617	708656	1.92116e+06	2.1914e+06	1.68088e+06	1.01201e+06	985548	1.85915e+06	4.61098e+06	2.69892e+06	4.57539e+06
CL0279	382.2	220.1	2.4632	382.171	Positive	[M+H]+	trans-Zeatin 9-glucoside	Phytohormones	cluster Ⅴ	putative	-	C16H23N5O6	shared metabolite	4.1096e+06	4.8448e+06	5.22248e+06	6.46217e+06	5.07125e+06	6.73057e+06	5.51335e+06	4.983e+06	7.7267e+06	1.89447e+06	1.9673e+06	2.32788e+06	3.20028e+06	2.2552e+06	3.27248e+06	3.194e+06	3.72062e+06	3.44642e+06	5.88131e+06	6.21476e+06	6.16987e+06	2.95416e+06	3.91836e+06	3.11045e+06	7.2303e+06	7.73448e+06	7.24316e+06
CL1277	383.115	163.04	5.68239	383.113	Negative	[M-H]-	1,3-O-Di-p-Coumaroylglycerol	Hydroxycinnamoyl derivatives	cluster Ⅷ	putative	-	C21H20O7		17853.2	37642.5	12157	5.21303e+06	4.04332e+07	2.34317e+07	0	0	0	337875	2.07561e+06	5.27695e+06	2.74879e+06	2.46249e+06	3.51776e+06	0	0	0	0	0	0	62786	66902.6	50644.7	7154.22	9289.61	5513.71
CL0248	384	252	2.12112	384.113	Positive	[M+H]+	N6-Succinyl Adenosine	Nucleotide and derivates	cluster Ⅰ	standard	-	C14H17N5O8	shared metabolite	740049	749211	1.05203e+06	276378	206582	276264	606233	537743	607565	322094	607613	402168	805954	622275	1.07926e+06	270696	177862	112243	1.27446e+06	1.53286e+06	1.5255e+06	2.66301e+06	6.90278e+06	2.43192e+06	98927.1	106492	134609
CL0211	384.1	222.1	2.0638	384.113	Positive	[M+H]+	Hydrastine	Alkaloids	cluster Ⅲ	putative	C13799	C21H21NO6	shared metabolite	667646	783132	703561	247585	229258	264825	249244	155716	175330	361268	381862	353718	541279	225768	441993	375753	466125	353393	950336	1.18491e+06	982768	467281	573803	653125	644333	605185	790947
CL0345	384.3	222.3	2.62354	384.168	Positive	[M+H]+	DZ9G	Phytohormones	cluster Ⅳ	putative	-	C16H25N5O6		0	0	0	94005.6	104120	77830.2	0	0	0	121260	129701	121305	0	0	0	0	0	0	0	0	0	0	0	0	0	0	0
CL1156	385.1	267.2	3.49317	385.113	Negative	[M-H]-	1-O-b-D-glucopyranosyl sinapate	Hydroxycinnamoyl derivatives	cluster Ⅴ	putative	C01175	C17H22O10	shared metabolite	88394.4	537531	218563	1.47195e+07	1.49007e+07	1.43568e+07	4.21978e+06	4.52793e+06	4.44029e+06	2.15288e+07	1.95418e+07	2.42324e+07	9.17236e+06	5.42373e+06	9.28357e+06	2.32174e+07	2.16994e+07	1.27116e+07	2.50772e+07	3.37958e+07	3.03294e+07	1.47532e+06	3.11389e+06	2.8869e+06	4.24438e+07	3.94209e+07	3.7512e+07
CL0109	385.1	136.1	0.808252	385.137	Positive	[M+H]+	S-(5'-ADENOSYL)-L-HOMOCYSTEINE	Amino acids and derivatives	cluster Ⅴ	standard	C00021	C14H20N6O5S	shared metabolite	413723	533758	663978	441888	405779	438592	716216	652338	812821	266843	703473	322305	730062	817004	917400	563306	519391	380772	723067	473693	610133	667153	808606	432481	557321	844366	699813
CL1137	385.1	205	3.17128	385.114	Negative	[M-H]-	1-O-beta-D-Glucopyranosyl sinapate	Hydroxycinnamoyl derivatives	cluster Ⅳ	putative	-	C17H22O10	shared metabolite	838349	3.28889e+06	503885	4.74604e+06	2.66003e+06	2.91344e+06	3.58026e+07	3.03624e+07	1.39855e+07	8.41388e+07	1.0571e+08	1.23541e+08	1.16025e+07	9.58944e+06	8.06948e+06	4.69251e+07	5.14044e+07	4.25478e+07	7.79688e+06	8.30477e+06	8.42707e+06	2.88252e+07	1.65163e+07	2.79309e+07	5.09363e+06	4.68764e+06	4.74979e+06
CL1065	385.1	151.1	2.13794	385.077	Negative	[M-H]-	Eudesmoyl quinic acid	Quinate and derivatives	cluster Ⅰ	putative	-	C17H22O10		8906.44	13285.4	11952.6	0	0	0	378399	282858	621977	160818	218633	379187	137241	131370	343441	173099	120555	170132	129853	161211	164674	531825	610721	359192	90919.6	61119.2	85241.9
CL1114	385.114	223.06	2.83608	385.113	Negative	[M-H]-	Sinapic acid-glycoside	Hydroxycinnamoyl derivatives	cluster Ⅳ	putative	-	C17H22O10		0	0	0	247006	294603	297005	836950	574155	606325	8.7257e+07	9.11145e+07	1.10451e+08	0	0	0	0	0	0	742401	851458	685581	3.03701e+06	3.86753e+06	3.81599e+06	900378	759275	740339
CL1138	387.166	207.102	3.15917	387.166	Negative	[M-H]-	5'-Glucopyranosyloxyjasmanic acid	Phytohormones	cluster Ⅱ	putative	-	C18H28O9	shared metabolite	3.22857e+07	4.06692e+07	3.07234e+07	4.83068e+06	5.62268e+06	4.71845e+06	2.10716e+06	1.87392e+06	1.87453e+06	5.27614e+06	5.69849e+06	7.19742e+06	752453	551232	693620	1.91095e+07	1.62542e+07	1.74519e+07	1.8629e+06	2.66797e+06	2.2233e+06	2.03296e+07	2.33707e+07	2.40662e+07	2.86664e+06	2.56112e+06	2.34315e+06
CL0439	387.2	207	3.28027	387.2	Positive	[M+H]+	Roseoside	Terpenoids	cluster Ⅳ	standard	-	C19H30O8		1.28684e+06	2.02217e+06	1.12942e+06	700351	554042	2.4047e+06	825979	756756	751692	1.45714e+06	1.8389e+06	2.16365e+06	1.58602e+06	1.64631e+06	1.57721e+06	0	0	0	1.31343e+06	1.15599e+06	1.22362e+06	251778	186304	446931	0	0	0
CL0599	388.023	105.078	4.00976	388.163	Positive	[M+H]+	2'-Deoxycytidine-5'-diphosphate	Nucleotide and derivates	cluster Ⅸ	putative	C00705	C9H15N3O10P2		0	0	0	750149	934993	708285	34892.4	41487.1	21774.7	1.87191e+06	1.70163e+06	2.16826e+06	5.48899e+06	3.54006e+06	5.33937e+06	1.32512e+06	1.383e+06	1.1895e+06	0	0	0	3.64661e+06	5.22202e+06	6.15978e+06	5.20901e+06	5.13402e+06	4.82342e+06
CL1162	389.1	173	3.31273	389.093	Negative	[M-H]-	5-Phosphorylribose 1-pyrophosphate	Alcohols and polyols	cluster Ⅷ	putative	C00119	C5H13O14P3		0	0	0	86703.1	60431.2	67406.3	0	0	0	0	0	0	59480.3	54733.9	35799.7	0	0	0	0	0	0	0	0	0	0	0	0
CL0364	390.176	165.1	2.81979	390.175	Positive	[M+NH4]+	Syringenone	Others	cluster Ⅶ	putative	-	C17H24O9		0	0	0	468929	605848	568037	8.32214e+06	4.23662e+06	2.99892e+06	793524	811307	1.13154e+06	124312	72483.8	158053	2.31812e+07	3.1064e+07	3.53757e+07	4.40374e+06	5.16075e+06	5.64737e+06	224853	225284	269559	9.59902e+06	1.6317e+07	1.21704e+07
CL1160	395	359	3.33055	395.072	Negative	[M-H]-	Sucralose	Alcohols and polyols	cluster Ⅰ	putative	C12285	C12H19Cl3O8		0	0	0	0	0	0	3437	2499.62	2156.79	0	0	0	0	0	0	0	0	0	0	0	0	845473	1.14777e+06	1.02955e+06	0	0	0
CL0444	395.1	219.1	3.31927	395.166	Positive	[M+H]+	Rotenone	Terpenoids	cluster Ⅵ	putative	C07593	C23H22O6		0	0	0	655556	791476	819608	1.41573e+06	2.11916e+06	2.13012e+06	2.37411e+06	2.24107e+06	2.0449e+06	325009	237358	326337	882883	1.09902e+06	856112	1.05846e+06	1.26021e+06	1.00181e+06	104406	85684.6	134210	197037	210621	176987
CL0207	397.1	147.3	2.00372	397.197	Positive	[M+H]+	N-hexosyl-p-coumaroyl putrescine	Phenolamides	cluster Ⅶ	putative	-	C19H28N2O7		0	0	0	170606	104212	75422.5	39232.2	18856.6	36637.6	109943	262117	205073	0	0	0	398855	625935	395298	108673	108297	122982	340127	202821	89939.1	268850	179032	535042
CL1148	398.1	194	3.39168	398.11	Negative	[M-H]-	HMBOA-Acetylglucose	Benzoxazinoids	cluster Ⅱ	putative	-	C17H21NO10		2.63075e+06	2.53948e+06	2.87296e+06	0	0	0	0	0	0	0	0	0	0	0	0	0	0	0	0	0	0	444569	560621	743224	1.38934e+06	1.09875e+06	953155
CL1145	399.09	205.04	3.2672	399.093	Negative	[M-H]-	sinapoylglucuronic acid	Hydroxycinnamoyl derivatives	cluster Ⅰ	putative	-	C17H20O11		49591.8	43495	44821.8	0	0	0	18014.3	32038.9	42246.3	0	0	0	0	0	0	0	0	0	0	0	0	220108	504160	424377	0	0	0
CL1263	399.11	163.04	5.23227	399.106	Negative	[M-H]-	1-O-Caffeoyl-3-O-p-coumaroylglycerol	Hydroxycinnamoyl derivatives	cluster Ⅷ	putative	-	C21H20O8		0	0	0	101273	328895	137056	0	0	0	17355.1	74418.2	29880.6	40433.4	56722.5	33091	0	0	0	0	0	0	33230.7	16934	15068.8	4005.6	3963.68	2632.52
CL0063	399.2	250	0.768792	399.142	Positive	[M+H]+	S-(5'-Adenosyl)-L-methionine	Amino acids and derivatives	cluster Ⅰ	standard	C00019	C15H22N6O5S	shared metabolite	1.5996e+06	2.82961e+06	2.99816e+06	4.62674e+06	2.15079e+06	5.20336e+06	1.12764e+07	5.76136e+06	1.08991e+07	1.22408e+06	4.0144e+06	1.30272e+06	4.13058e+06	4.12285e+06	6.40154e+06	2.74491e+06	3.74767e+06	2.24371e+06	3.71257e+06	2.85534e+06	4.2205e+06	2.46611e+07	3.01383e+07	5.44233e+06	5.91143e+06	8.32521e+06	1.36625e+07
CL0378	400.123	134.06	3.06128	400.179	Positive	[M+H]+	colchicine	Alkaloids	cluster Ⅴ	putative	C07592	C22H25NO6		913.689	8668.58	9471.72	0	0	0	0	0	0	0	0	0	0	0	0	43602.5	31684.3	31757.2	0	0	0	0	0	0	181500	160350	121088
CL0210	400.2	136.1	2.08757	400.147	Positive	[M+H]+	Adenosine O-ribose	Nucleotide and derivates	cluster Ⅱ	putative	-	C15H21N5O8	shared metabolite	5.36811e+06	5.20679e+06	5.6019e+06	1.65935e+06	1.41428e+06	1.47386e+06	1.26992e+06	939150	2.64082e+06	982942	1.00296e+06	1.37785e+06	2.5069e+06	1.45248e+06	2.19697e+06	1.02114e+06	832868	1.2246e+06	2.21264e+06	2.4368e+06	2.38508e+06	2.50077e+06	2.87262e+06	3.26774e+06	2.84099e+06	2.64451e+06	2.87703e+06
CL0566	403.1	367.1	4.11196	403.103	Positive	[M+H]+	Apigenin 6-C-pentoside	Flavonoids	cluster Ⅴ	putative	-	C20H18O9		0	0	0	119321	181867	209653	0	0	0	0	0	0	0	0	0	0	0	0	0	0	0	0	0	0	7.73727e+06	7.65996e+06	1.00272e+07
CL1077	403.1	122.9	2.49755	403.16	Negative	[M-H]-	Sinapoyl ethyl gallate	Hydroxycinnamoyl derivatives	cluster Ⅶ	putative	-	C20H20O9	shared metabolite	46474.4	43878.2	31363.7	259784	190900	212846	372442	274903	353692	388798	467655	577745	241012	149428	186292	412144	574852	359007	372739	547959	319240	104271	69259.4	109706	327789	196946	281677
CL0628	403.104	367.1	4.2329	403.103	Positive	[M+H]+	Apigenin 8-C-pentoside	Flavonoids	cluster Ⅰ	putative	-	C20H18O9		0	0	0	0	0	0	0	0	0	0	0	0	351538	180846	245995	163657	148719	91130.7	64085.3	30428	86739.1	5.70594e+06	9.88098e+06	5.61442e+06	1.54938e+06	2.37115e+06	2.19449e+06
CL0804	403.132	373	7.03824	403.137	Positive	[M+H]+	Nobiletin	Flavonoids	cluster Ⅳ	putative	C10112	C21H22O8	shared metabolite	96577.3	78168	111733	108349	123655	119868	64955.4	61431.4	168604	114798	189949	243208	58362	60265.3	122742	88731.8	82720.6	84788.4	232662	114386	209497	101405	86241.3	77736.4	101031	120506	86568
CL0408	404.16	207.1	3.27117	404.155	Positive	[M+NH4]+	Sinapoyl O-hexoside	Hydroxycinnamoyl derivatives	cluster Ⅳ	putative	-	C17H22O10		4.2631e+06	6.43853e+06	3.18631e+06	3.48863e+06	3.41243e+06	2.78139e+06	2.73088e+06	2.89534e+06	2.00206e+06	5.96159e+06	9.4768e+06	9.71913e+06	1.93934e+06	1.31279e+06	1.38565e+06	0	0	0	1.29833e+06	1.56791e+06	1.45251e+06	1.0358e+06	547190	1.32487e+06	0	0	0
CL1226	405.13	243.06	4.42626	405.119	Negative	[M-H]-	E-3,4,5'-Trihydroxy-3'-glucopyranosylstilbene	Others	cluster Ⅰ	putative	-	C20H22O9		0	0	0	0	0	0	67742.8	67411.4	91825.1	0	0	0	48398.1	37509.4	33652.5	0	0	0	486622	587057	489970	759670	828120	1.05742e+06	91184.9	126805	113900
CL1205	405.214	225.156	3.85117	405.211	Negative	[M-H]-	Litchioside C	Terpenoids	cluster Ⅶ	putative	-	C19H34O9		0	0	0	540733	313875	342147	56908.4	43518.1	7868.71	1.69207e+06	2.43024e+06	1.62236e+06	1.27131e+06	948462	1.57301e+06	1.25044e+07	1.28541e+07	1.25587e+07	0	0	0	0	0	0	1.27556e+06	1.53062e+06	1.15883e+06
CL0409	406.207	227.1	3.15613	406.207	Positive	[M+NH4]+	Tuberonic acid hexoside	Organic acids and derivatives	cluster Ⅱ	putative	C08558	C18H28O9	shared metabolite	2.08396e+07	2.51691e+07	2.51675e+07	2.3696e+06	2.00346e+06	2.29543e+06	1.12593e+06	659838	1.69673e+06	2.80096e+06	2.30249e+06	1.91901e+06	420113	348025	584840	1.00923e+07	1.07647e+07	1.32121e+07	820352	1.95494e+06	1.5909e+06	1.4606e+07	1.55534e+07	1.93284e+07	4.65575e+06	3.15283e+06	3.09167e+06
CL1245	407.1	209.212	4.48954	407.19	Negative	[M-H]-	Cholate	Organic acids and derivatives	cluster Ⅶ	putative	C00695	C24H40O5		0	0	0	1426.06	1450.77	1862.63	0	0	0	0	0	0	4614.81	3813.56	2159.72	3476.1	4384.13	9890.76	8496.57	5767.27	4139.31	0	0	0	2728.34	3136.3	4409.68
CL1075	407.185	203.088	2.45266	407.172	Negative	[M-H]-	Ixerisoside D	Terpenoids	cluster Ⅲ	putative	-	C21H28O8	shared metabolite	23740.5	30390.9	5779.25	504482	135683	133690	261015	187282	409156	26774.8	26013.4	25734.4	27634.3	30956.7	89176.9	34844.5	34364.5	88058.5	781831	2.5495e+06	3.91795e+06	26434	19845.7	20478.4	200503	281972	414104
CL1320	409.24	153.1	8.45201	409.236	Negative	[M-H]-	LysoPA 16:0	Lipids	cluster Ⅰ	putative	-	C19H39O7P	shared metabolite	1.30217e+06	1.02705e+06	2.8572e+06	2.90495e+06	1.50469e+06	2.86343e+06	1.1794e+06	1.14106e+06	1.38553e+06	2.43122e+06	3.5593e+06	1.46248e+06	880859	1.2758e+06	1.55641e+06	933837	527982	326569	1.70391e+06	719501	2.39716e+06	7.84114e+06	4.39719e+06	2.37487e+06	525457	680201	616827
CL0685	411.1	177.5	4.72979	411.191	Positive	[M+H]+	N',N"-p-coumaroyl-feruloyl putrescine	Phenolamides	cluster Ⅷ	putative	-	C23H26N2O5		0	0	0	883048	3.39141e+06	253094	0	0	0	0	0	0	0	0	0	91170.3	37030.3	2213.26	0	0	0	0	0	0	20672.2	12913.6	32927
CL0305	413.1	162.1	2.52663	413.144	Positive	[M+H]+	Threonyl carbamoyl adenosine	Nucleotide and derivates	cluster Ⅰ	putative	-	C15H21N7O7	shared metabolite	4.76267e+06	4.75211e+06	7.46442e+06	4.68832e+06	3.90791e+06	4.49838e+06	237041	146839	327983	169964	189606	137725	906617	617340	1.26934e+06	185302	146741	196740	428922	545977	466301	1.19148e+07	1.77752e+07	9.555e+06	271119	368802	402218
CL1131	415.125	235.06	3.0591	415.124	Negative	[M-H]-	Regaloside C	Phenolic acids	cluster Ⅰ	putative	-	C18H24O11		0	0	0	0	0	0	0	0	0	0	0	0	0	0	0	2.2918e+06	2.12625e+06	2.38214e+06	0	0	0	2.90731e+06	2.64313e+06	3.4014e+06	0	0	0
CL0751	415.139	145	5.79622	415.139	Positive	[M+H]+	Podophyllotoxin	Coumarins and lignans	cluster Ⅷ	standard	C10874	C22H22O8		0	0	0	1.13877e+06	5.80884e+06	2.77182e+06	0	0	0	128804	246642	207484	88825.3	76070.2	122069	26700.7	11003	3422.77	0	0	0	70835.3	24189.6	32883	11136.8	28940.3	18084.9
CL0849	415.2	119	7.77071	415.32	Positive	[M+H]+	Diosgenin	Terpenoids	cluster Ⅳ	standard	C08918	C27H42O3	shared metabolite	1.37059e+06	2.74097e+06	2.82998e+06	3.80114e+06	8.40643e+06	2.84011e+06	2.11245e+06	5.10848e+06	3.21857e+06	5.8191e+06	2.68869e+06	8.15169e+06	1.47202e+06	1.24316e+06	1.50774e+06	1.88973e+06	2.21457e+06	2.85402e+06	1.16879e+06	3.99593e+06	9.79157e+06	6.92281e+06	1.3746e+06	2.23091e+06	4.50481e+06	2.41888e+06	2.7407e+06
CL1200	417.1	255	4.19959	417.083	Negative	[M-H]-	Liquiritin	Flavonoids	cluster Ⅰ	putative	C16989	C21H22O9		0	0	0	0	0	0	0	0	0	0	0	0	0	0	0	0	0	0	0	0	0	47912.1	52036.2	36805.6	0	0	0
CL0469	417.111	255	3.43685	417.118	Positive	[M+H]+	Daidzein 7-O-glucoside (Daidzin)	Flavonoids	cluster Ⅷ	standard	C10216	C21H20O9		20146.9	15409.2	13500.6	94815.2	0	35124.8	38184.9	17237.8	10848.3	0	0	0	0	0	0	0	0	0	8820.04	7834.57	9301.49	0	0	0	0	0	0
CL0665	417.111	271	4.59919	417.119	Positive	[M+H]+	Apigenin 4-O-rhamnoside	Flavonoids	cluster Ⅷ	putative	-	C21H20O9		0	0	0	743487	1.20693e+06	901059	0	0	0	0	0	0	0	0	0	0	0	0	0	0	0	105756	41040	49793.5	0	0	0
CL1261	417.155	181.04	5.16722	417.155	Negative	[M-H]-	Lirioresinol A	Coumarins and lignans	cluster Ⅱ	putative	C10889	C22H26O8	shared metabolite	1.90553e+06	1.90423e+06	1.55383e+06	52199.3	277990	78212.1	183334	198207	155631	996276	1.09968e+06	1.68259e+06	410103	282942	530896	74976.8	51424.3	37529.7	39077.9	59153	56160.6	1.23623e+06	711254	1.29773e+06	519283	356819	428984
CL0706	417.2	255.1	4.93495	417.12	Positive	[M+H]+	Chrysin O-hexoside	Flavonoids	cluster Ⅷ	putative	-	C21H20O9		0	0	0	2.04296e+07	2.30452e+07	2.67493e+07	1.16209e+06	1.00502e+06	1.28424e+06	1.17601e+06	2.85287e+06	1.21268e+06	233058	192706	262710	0	0	0	0	0	0	57239.2	81713.3	40744.5	180751	210467	237101
CL0618	419.097	287.054	4.19344	419.097	Positive	[M+H]+	Kaempferol-3-arabinopyranoside	Flavonoids	cluster Ⅰ	putative	-	C20H18O10		98678.4	6846.5	218444	53126.2	19036.8	133095	0	0	0	18382.3	28006.8	49266	79283.8	103298	114429	0	0	0	4040.99	7634.48	44291.6	469094	488360	366553	0	0	0
CL0554	419.097	383.07	3.85835	419.096	Positive	[M+H]+	Luteolin-8-C-arabinoside	Flavonoids	cluster Ⅰ	putative	-	C20H18O10		0	0	0	104848	79910.6	119029	0	0	0	0	0	0	0	0	0	0	0	0	0	0	0	2.00645e+06	689066	122140	340713	411203	685349
CL0993	421.1	241.1	0.662029	421.075	Negative	[M-H]-	Trehalose 6-phosphate	Alcohols and polyols	cluster Ⅵ	putative	C00689	C12H23O14P	shared metabolite	196317	244695	273186	100282	162797	225486	753271	781757	811593	29024.3	79572.4	33175.5	366825	369371	604336	171980	143072	99828.2	169085	185608	174226	284289	399119	295155	104449	127733	133051
CL0822	426.262	285.242	7.43727	426.263	Positive	[M+H]+	LysoPE 14:0(2n isomer)	Lipids	cluster Ⅷ	putative	-	C19H40NO7P	shared metabolite	11913	9563	23552.8	46524.8	59574.4	122004	38939.6	53665.3	67963.3	29814.4	20743.2	12642.5	16659.9	24937.4	16252.8	29466	28374.7	20823.7	51603.5	29922.1	45646.5	178051	12533.9	11648.3	51518	49505.6	37455.2
CL0839	426.3	285.2	7.62856	426.263	Positive	[M+H]+	LysoPE 14:0	Lipids	cluster Ⅵ	putative	-	C19H40NO7P	shared metabolite	105883	90119.9	124259	242015	246656	521811	325587	434804	454624	165567	120093	53333.7	149628	237680	326812	211204	254930	126462	248576	167912	273896	868658	122455	106981	323136	372914	289821
CL0100	427.2	177.1	0.803243	427.214	Positive	[M+H]+	Feruloyl putrescine O-hexoside	Phenolamides	cluster Ⅲ	putative	-	C20H30N2O8		49307	51211.3	35633.7	133586	64228.4	90862.7	104889	145121	60335.1	90311.9	116886	133810	48948.1	112428	125595	47453	46692.3	45036.4	149911	161069	124281	0	0	0	64897.1	73383.2	93045.7
CL0145	428	136	1.10746	428.035	Positive	[M+H]+	Adenosine 5''-Diphosphate	Nucleotide and derivates	cluster Ⅳ	putative	C00008	C10H15N5O10P2	shared metabolite	1.42962e+06	1.0151e+06	1.97181e+06	4.44976e+06	2.61582e+06	4.18627e+06	2.13886e+06	1.3616e+06	2.01491e+06	2.90648e+06	8.5119e+06	3.405e+06	3.37837e+06	4.15502e+06	3.02989e+06	3.52898e+06	2.86072e+06	2.49145e+06	4.60717e+06	3.23144e+06	5.50879e+06	3.11734e+06	3.31503e+06	1.43471e+06	1.59146e+06	1.86915e+06	4.54012e+06
CL0660	431.1	359.1	4.29822	431.133	Positive	[M+H]+	Tectochrysin C-hexoside	Flavonoids	cluster Ⅰ	putative	-	C22H22O9		0	0	0	905316	1.14076e+06	1.0327e+06	0	0	0	0	0	0	0	0	0	0	0	0	0	0	0	2.77791e+06	2.4602e+06	1.51458e+06	0	0	0
CL0666	431.13	268.5	4.58856	431.133	Positive	[M+H]+	Formononetin 7-O-glucoside (Ononin)	Flavonoids	cluster Ⅷ	standard	C10509	C22H22O9		0	0	0	123016	16448.3	12911.4	0	0	0	0	0	0	0	0	0	0	0	0	3728.6	4236.51	28170.8	30981.8	63171.9	18018.1	0	0	0
CL1112	431.15	269.1	2.82226	431.156	Negative	[M-H]-	Benzyl-(2''-O-glucosyl)glucoside	Phenolic acids	cluster Ⅸ	putative	-	C19H28O11		35706.9	56971	29612.1	83660	59562.4	92028.6	51929.2	29457	57074.4	381688	319402	487240	1.23277e+06	1.12693e+06	2.30185e+06	0	0	0	0	0	0	42918.4	30501.2	37481.9	0	0	0
CL0446	432.348	415	3.32112	432.264	Positive	[M+H]+	Peimine	Alkaloids	cluster Ⅰ	putative	C10830	C27H45NO3	shared metabolite	1.45403e+06	989843	870623	928155	935861	1.14185e+06	373275	489085	607737	1.45988e+06	862007	1.79722e+06	942023	623389	1.44535e+06	795308	655398	791211	603952	772426	569855	1.99467e+06	1.65416e+06	1.15184e+06	538375	628798	548802
CL0631	433	287	4.2513	433.112	Positive	[M+H]+	Kaempferol 3-O-rhamnoside	Flavonoids	cluster Ⅷ	standard	C16911	C21H20O10		0	0	0	928208	777889	983313	0	0	0	0	0	0	0	0	0	0	0	0	2800.23	5249.35	95626.3	0	0	0	0	0	0
CL0339	433	271	2.74802	433.134	Positive	protonated	Pelargonidin 3-glucoside	Flavonoids	cluster Ⅱ	putative	C12137	C21H21O10+		1.26582e+06	9.52659e+06	2.53904e+06	0	0	0	0	0	0	0	0	0	0	0	0	0	0	0	0	0	0	4.29754e+06	1.55463e+06	3.07273e+06	0	0	0
CL0525	433	271	3.92996	433.113	Positive	[M+H]+	Isovitexin	Flavonoids	cluster Ⅶ	standard	C01714	C21H20O10		0	0	0	0	0	0	0	0	0	0	0	0	0	0	0	7.03074e+06	7.67015e+06	6.04017e+06	0	0	0	0	0	0	0	0	0
CL0559	433.1	367.2	3.70279	433.114	Positive	[M+H]+	Apigenin 8-C-glucoside	Flavonoids	cluster Ⅵ	standard	C01460	C21H20O10	shared metabolite	40506.5	43070.8	26145.7	1.31435e+07	1.47831e+07	1.73583e+07	1.742e+08	1.42716e+08	2.12916e+08	2.54022e+06	6.07204e+06	3.44546e+06	3.37678e+06	2.39034e+06	4.05106e+06	1.32912e+07	2.4401e+06	4.3195e+06	1.6975e+06	831345	2.14766e+06	7.75898e+06	9.38357e+06	7.81093e+06	1.51623e+08	1.70075e+08	1.90352e+08
CL1313	433.1	153.2	8.14524	433.233	Negative	[M-H]-	LysoPA 18:2	Lipids	cluster Ⅰ	putative	-	C21H39O7P	shared metabolite	1.30454e+06	761456	1.12329e+06	3.13116e+06	4.50368e+06	5.49642e+06	789462	684995	1.24754e+06	4.13707e+06	1.16117e+06	1.01173e+06	989910	1.01237e+06	1.55916e+06	1.73255e+06	447059	275150	1.148e+06	582665	767313	1.12135e+07	1.17883e+07	6.45302e+06	364984	344442	240491
CL0429	433.1	301.2	3.37248	433.113	Positive	[M+H]+	Diosmetin O-arabinoside	Flavonoids	cluster Ⅴ	putative	-	C21H20O10		0	0	0	122217	75042.8	227484	714005	316459	979857	269182	398439	308415	0	0	0	0	0	0	0	0	0	222499	370191	148889	4.66183e+06	5.3713e+06	5.42276e+06
CL0649	433.1	271.4	4.40917	433.113	Positive	[M+H]+	Apigenin -O-hexoside	Flavonoids	cluster Ⅷ	putative	-	C21H20O10		0	0	0	3.7312e+06	3.77761e+06	4.21178e+06	0	0	0	0	0	0	0	0	0	769349	485646	560631	0	0	0	5.17691e+06	3.05243e+06	2.99046e+06	0	0	0
CL0682	433.106	287	4.71728	433.106	Positive	[M+H]+	Kaempferol 7-O-rhamnoside	Flavonoids	cluster Ⅲ	putative	-	C21H20O10		0	0	0	0	0	0	0	0	0	0	0	0	0	0	0	0	0	0	29851.8	8456.67	34168.3	0	0	0	0	0	0
CL0609	433.113	271.06	4.12848	433.112	Positive	[M+H]+	Genistein-7-O-galactoside*	Flavonoids	cluster Ⅸ	standard	-	C21H20O10	shared metabolite	107698	1.31307e+06	63141	1.26005e+06	1.2087e+06	1.75112e+06	1.3789e+07	7.4029e+06	2.38594e+07	8.65052e+06	3.15523e+07	6.0588e+06	2.46867e+08	2.48336e+08	2.52895e+08	2.52774e+06	2.73205e+06	3.10721e+06	1.39845e+07	9.40144e+06	1.53114e+07	999147	2.79296e+06	1.68649e+06	1.06626e+07	1.40027e+07	1.36612e+07
CL1228	433.114	271	4.19079	433.113	Negative	[M-H]-	Naringenin-7-O-glucoside (Prunin)	Flavonoids	cluster Ⅸ	putative	C09099	C21H22O10		0	0	0	854724	894510	902856	1.47139e+06	1.06627e+06	2.13842e+06	1.27223e+06	1.34983e+06	1.55041e+06	6.44023e+06	1.1056e+07	5.32754e+06	0	0	0	863830	671173	763840	256451	255302	280688	996135	1.06437e+06	1.06352e+06
CL1244	433.12	271.065	4.45436	433.113	Negative	[M-H]-	Naringenin-4'-O-glucoside	Flavonoids	cluster Ⅴ	putative	-	C21H22O10	shared metabolite	134885	282911	232421	312949	278043	455882	1.27441e+06	991909	1.65229e+06	562701	557335	1.0551e+06	1.61546e+06	1.66994e+06	1.66722e+06	151097	118525	143123	283720	213314	259158	273106	312273	340085	1.43578e+06	1.60204e+06	1.66111e+06
CL1238	435.1	167	4.33218	435.129	Negative	[M-H]-	Phloridzin	Flavonoids	cluster Ⅲ	standard	C01604	C21H24O10		0	0	0	0	0	0	0	0	0	0	0	0	71595.3	77320.9	84657.4	0	0	0	57867.4	38451.8	48060.4	20933.6	12706.9	16801.1	0	0	0
CL0482	435.121	285	3.70769	435.119	Positive	[M+H]+	Isohemiphloin(Naringenin-8-C-glucoside)	Flavonoids	cluster Ⅵ	putative	C16492	C21H22O10	shared metabolite	128567	154750	166359	1.66631e+06	2.09206e+06	2.65376e+06	3.58854e+07	2.66171e+07	4.25926e+07	1.1008e+06	1.82123e+06	1.17931e+06	1.02991e+06	871192	965802	1.53692e+06	609883	575843	214383	114198	256337	1.33297e+06	1.48806e+06	1.11332e+06	3.09402e+07	3.39372e+07	3.82627e+07
CL0607	435.129	273.089	4.10138	435.117	Positive	[M+H]+	Isosalipurposide (Phlorizin Chalcone)*	Flavonoids	cluster Ⅸ	putative	-	C21H22O10		0	0	0	0	0	0	2.23932e+06	1.98918e+06	2.59867e+06	1.34942e+06	1.12902e+06	1.34892e+06	2.70027e+07	2.61814e+07	2.81579e+07	0	0	0	264215	205180	392346	0	0	0	470813	1.18021e+06	1.10591e+07
CL0724	435.3	330.8	5.30401	435.126	Positive	[M+H]+	Tricin O-phenylformic acid	Flavonoids	cluster Ⅰ	putative	-	C24H18O8		0	0	0	119972	144740	215811	4.53713e+06	2.72524e+06	6.52733e+06	686208	2.17674e+06	818718	5.87666e+06	5.45914e+06	6.12955e+06	3.07902e+06	4.03881e+06	2.30447e+06	1.28305e+06	772271	1.30577e+06	6.96331e+06	1.08937e+07	6.10001e+06	3.32744e+06	6.10198e+06	4.08772e+06
CL0460	438.239	147.2	3.637	438.232	Positive	[M+H]+	N', N''-di-p-coumaroylspermidine	Phenolamides	cluster Ⅱ	putative	-	C25H31N3O4		70303.9	41133.9	30687.9	0	0	0	0	0	0	0	0	0	0	0	0	0	0	0	0	0	0	0	0	0	0	0	0
CL0823	438.262	297.242	7.61513	438.259	Positive	[M+H]+	LysoPE 15:1	Lipids	cluster Ⅵ	putative	-	C20H40NO7P	shared metabolite	6873	7834.88	9027.63	58999.4	42272.1	97591.6	151827	147800	154540	39449.8	7965.45	13257	53864.9	40989.5	58368.9	53893.3	54888.3	50975.7	49337.6	40356.6	37495.4	45300.1	27678.3	25223.5	73695.6	65498.9	45683.8
CL0869	440.277	299.258	8.14386	440.273	Positive	[M+H]+	LysoPE 15:0	Lipids	cluster Ⅲ	putative	-	C20H42NO7P	shared metabolite	341515	395157	640134	277620	182871	474937	201404	263302	306982	202513	320082	91693.7	699618	1.22353e+06	1.45057e+06	187767	296188	104827	1.01691e+06	556415	1.20478e+06	686494	554159	245651	569322	695878	599985
CL0859	440.277	299.258	7.94616	440.273	Positive	[M+H]+	LysoPE 15:0(2n isomer)	Lipids	cluster Ⅲ	putative	-	C20H42NO7P	shared metabolite	63410.3	52905.8	102022	60393.8	43572.8	86014.3	20894.5	29751.8	48769.7	40753.2	60581.1	21654.8	54193.3	90784.8	80854	21968.6	28995.9	17625.4	162413	90493.3	151991	72191	61639.2	26494.7	70613.9	95903.8	75992.7
CL0781	440.4	184.1	6.69212	440.277	Positive	[M+H]+	LysoPC(1-acyl 12:0)	Lipids	cluster Ⅷ	putative	-	C20H42NO7P	shared metabolite	19976	22254.1	9606.37	55854.5	81610.1	171713	45442.7	43049.9	68220	59674.7	10883.6	13916.3	27136.2	16462.5	31107.7	12929.3	13008.7	15463.5	37790.5	42024	41426.4	182721	8747.98	8183.22	33843	36816	30247.5
CL0700	441.202	177.055	4.81659	441.202	Positive	[M+H]+	N,N'-Diferuloylputrescine	Phenolamides	cluster Ⅷ	putative	-	C24H28N2O6		0	0	0	338645	2.40155e+06	182447	0	0	0	0	0	0	0	0	0	69932.8	29064.1	62621.3	8015.05	13252.7	14338.1	140683	174355	172667	25673	24445.5	22899.3
CL1179	441.3	125.1	3.84616	441.081	Negative	[M-H]-	catechin gallate(CG)	Flavonoids	cluster Ⅶ	standard	-	C22H18O10		8928.97	11709.1	10247.8	0	0	0	44234	24343.3	44242.2	0	0	0	0	0	0	64783.4	111040	100560	0	0	0	0	0	0	0	0	0
CL0235	442.14	176.06	2.13934	442.15	Positive	[M+H]+	Folic acid	Vitamins	cluster Ⅲ	putative	C00504	C19H19N7O6		0	0	0	64534.6	38635.2	35691.4	0	0	0	220106	474239	226583	0	0	0	34793.6	89333.4	101377	757275	979386	869893	0	0	0	332947	502206	507483
CL0759	445.149	177.05	5.90667	445.149	Positive	[M+H]+	1,2-O-Diferuloylglycerol	Hydroxycinnamoyl derivatives	cluster Ⅵ	putative	-	C23H24O9	shared metabolite	13422.3	14656.1	18757.5	810751	3.9907e+06	2.15775e+06	2.69149e+06	1.94844e+06	2.94752e+06	107483	259588	94926.1	124510	132193	204433	15547.6	23799.2	5427.94	4517.77	4116.93	5116.48	171565	94637.9	147213	405058	560909	720207
CL1165	447.1	285	3.36752	447.094	Negative	[M-H]-	Luteolin 7-O-glucoside	Flavonoids	cluster Ⅴ	standard	C03951	C21H20O11		240816	492003	412917	9.09766e+06	1.0806e+07	1.23494e+07	4.94288e+07	2.73864e+07	5.48144e+07	0	0	0	0	0	0	513887	123071	230254	2.87868e+06	1.88366e+06	3.35154e+06	3.9682e+06	5.56996e+06	4.94879e+06	1.48666e+08	1.32456e+08	1.54287e+08
CL0545	447.1	297.1	3.7893	447.127	Positive	[M+H]+	Acacetin C-hexoside	Flavonoids	cluster Ⅵ	putative	-	C22H22O10		0	0	0	0	0	0	418467	448582	401957	297152	26221.1	38826.8	4557.09	5471.44	136767	15220.8	29975.7	1424.58	14352.2	33190	6810.14	0	0	0	0	0	0
CL0721	447.12	285	5.2051	447.127	Positive	[M+H]+	Sissotrin	Flavonoids	cluster Ⅸ	standard	C05376	C22H22O10		0	0	0	0	0	0	0	0	0	0	0	0	1.46936e+06	1.65685e+06	1.23144e+06	0	0	0	0	0	0	0	0	0	0	0	0
CL0256	448.198	286.146	2.2415	448.192	Positive	[M+H]+	3'-Glucosyl-6,7-dihydroxy-N-methyl-benzyltetrahydroisoquinoline	Alkaloids	cluster Ⅷ	putative	-	C23H29NO8		191403	136813	130145	8.7002e+06	6.22513e+06	7.7757e+06	2.10136e+06	1.43562e+06	1.96544e+06	0	0	0	333158	182226	436406	0	0	0	345745	403962	247738	842788	225073	222276	643185	701642	710403
CL0794	448.246	307.227	6.79031	448.245	Positive	[M+H]+	LysoPE 16:3	Lipids	cluster Ⅵ	putative	-	C21H38NO7P		0	0	0	2536.96	5727.41	9795.08	14810.2	20282.3	14579.8	0	0	0	1362.85	483.564	6760.59	10186.4	4668.56	5455.39	327.628	3723.83	2891.74	1776.98	3215.55	4486.25	1888.83	3544.25	1277.68
CL1187	449	287	3.79334	449.103	Negative	[M-H]-	Eriodictyol 7-O-glucoside	Flavonoids	cluster Ⅸ	standard	-	C21H22O11		0	0	0	3.39643e+06	3.71626e+06	4.31987e+06	1.00475e+06	793581	1.21325e+06	5.41092e+06	6.46961e+06	7.3769e+06	1.26299e+07	1.93094e+07	1.75957e+07	0	0	0	521758	268897	607562	1.85768e+06	1.37558e+06	788626	2.63229e+06	2.51971e+06	3.0349e+06
CL0295	449	287.01	2.57335	449.108	Positive	protonated	Cyanidin 3-O-glucoside	Flavonoids	cluster Ⅱ	standard	C08604	C21H21O11+		3.81058e+07	2.11902e+08	5.79094e+07	0	0	0	0	0	0	0	0	0	0	0	0	0	0	0	0	0	0	3.62268e+07	7.28108e+06	2.13865e+07	0	0	0
CL0433	449.1	299.1	3.37302	449.108	Positive	[M+H]+	Luteolin-8-C-Glucoside	Flavonoids	cluster Ⅴ	standard	C10114	C21H20O11	shared metabolite	401398	116502	111446	7.97352e+06	8.69308e+06	1.19057e+07	5.12031e+07	2.54474e+07	5.93141e+07	5.7199e+06	1.63626e+07	1.5048e+07	403961	308036	461392	621585	246793	403767	2.26649e+06	1.59152e+06	3.08798e+06	1.8138e+07	2.45358e+07	1.19014e+07	2.06171e+08	2.32186e+08	2.57621e+08
CL0513	449.1	287.2	3.86883	449.106	Positive	[M+H]+	Trifolin	Flavonoids	cluster Ⅱ	standard	C12626	C21H20O11		2.33676e+07	4.1882e+07	7.44401e+07	0	0	0	0	0	0	0	0	0	0	0	0	0	0	0	0	0	0	4.48256e+07	5.96921e+07	3.43296e+07	0	0	0
CL1152	449.1	287.05	3.26697	449.109	Negative	[M-H]-	Aromadendrin-7-O-glucoside	Flavonoids	cluster Ⅷ	putative	-	C21H22O11		352884	742761	281059	372357	181097	209029	156207	270125	166044	0	0	0	0	0	0	0	0	0	396118	428073	438882	504707	403059	398043	0	0	0
CL0539	449.106	287.056	4.0448	449.107	Positive	[M+H]+	Kaempferol 3-O-glucosdie	Flavonoids	cluster Ⅱ	standard	-	C21H20O11		1.77616e+06	6.19562e+06	1.0831e+07	800869	249516	1.13103e+06	0	0	0	0	0	0	0	0	0	66165.2	57987.8	69354.4	0	0	0	1.0101e+07	1.21662e+07	5.36464e+06	0	0	0
CL0616	449.108	303.05	4.17779	449.106	Positive	[M+H]+	Quercetin-3-O-α-L-rhamnoside(Quercitrin )	Flavonoids	cluster Ⅱ	putative	-	C21H20O11		4.6243e+06	1.05588e+07	1.23784e+07	0	0	0	0	0	0	0	0	0	0	0	0	19436.3	11053.8	16491.4	0	0	0	0	0	0	0	0	0
CL1230	449.109	287.056	4.23603	449.109	Negative	[M-H]-	Dihydrokaempferol-7-O-glucoside	Flavonoids	cluster Ⅵ	putative	-	C21H22O11		0	0	0	917861	1.12773e+06	1.35833e+06	5.8696e+07	4.49236e+07	9.18639e+07	1.79856e+06	1.61454e+06	2.18353e+06	1.43802e+06	2.28421e+06	2.62872e+06	0	0	0	286767	179639	373629	2.27324e+06	2.3091e+06	1.87824e+06	4.18456e+06	4.52334e+06	4.6335e+06
CL1220	449.109	287.057	4.03205	449.099	Negative	[M-H]-	Eriodictyol-3'-O-glucoside	Flavonoids	cluster Ⅱ	putative	-	C21H22O11		114415	344117	478945	0	0	0	0	0	0	0	0	0	0	0	0	0	0	0	0	0	0	0	0	0	0	0	0
CL1267	449.145	245.1	5.52774	449.237	Negative	[M-H]-	Torachrysone-8-O-(6''-acetyl)glucoside	Phenolic acids	cluster Ⅳ	putative	-	C22H26O10		12005.3	26166.9	27131.3	0	0	0	0	0	0	321325	594940	399196	17424.1	15658.3	21214.8	0	0	0	0	0	0	110407	127205	107545	17169.1	18813.5	20131.3
CL1251	449.2	213.3	4.79927	449.231	Negative	[M-H]-	Myricetin-3-Xyloside	Flavonoids	cluster Ⅷ	putative	-	C20H18O12	shared metabolite	1.03917e+07	8.16193e+06	6.85816e+06	2.3953e+07	3.04335e+07	3.22169e+07	6.62841e+06	8.94267e+06	1.11705e+07	1.91986e+07	3.85911e+06	6.36034e+06	1.4376e+07	4.45701e+06	6.63605e+06	2.17175e+07	1.11979e+07	8.26609e+06	4.30168e+06	1.8533e+06	2.57821e+06	1.93384e+06	580186	906280	1.2447e+07	2.03445e+07	3.6611e+06
CL0458	451.1	331.1	3.37338	451.114	Positive	[M+H]+	Eriodictyol C-hexoside	Flavonoids	cluster Ⅴ	putative	-	C21H22O11		59466.8	27199.6	9458.21	836438	1.0116e+06	1.29583e+06	5.79813e+06	2.66729e+06	6.98377e+06	580284	1.52394e+06	1.26703e+06	109508	192468	179092	0	0	0	249825	174141	294925	2.04762e+06	2.78021e+06	1.3036e+06	3.12232e+07	3.50751e+07	4.13217e+07
CL1323	452	255.3	8.6759	452.277	Negative	[M-H]-	LysoPE 16:0	Lipids	cluster Ⅷ	standard	-	C21H44NO7P	shared metabolite	1.16104e+06	985383	2.15473e+06	3.68083e+06	2.34117e+06	6.20575e+06	2.86861e+06	2.85576e+06	2.83418e+06	1.07645e+06	1.60661e+06	560294	2.17059e+06	3.4634e+06	3.57602e+06	1.30562e+06	1.51703e+06	700554	2.05129e+06	990309	2.2381e+06	8.35083e+06	4.97435e+06	2.3004e+06	2.70735e+06	3.67734e+06	3.39212e+06
CL0856	452.277	311.258	7.94635	452.281	Positive	[M+H]+	LysoPE 16:1	Lipids	cluster Ⅵ	putative	-	C21H42NO7P	shared metabolite	53663.6	51837.5	55058.9	106065	83324.4	205277	197039	222653	281287	79464.3	33401.2	37252.8	58822.2	42233.5	70216.9	149727	90570.1	49820.8	44085.7	101689	30422	75741.4	46179.5	29064.1	129895	156041	124779
CL0852	452.277	311.258	7.77141	452.276	Positive	[M+H]+	LysoPE 16:1(2n isomer)	Lipids	cluster Ⅵ	putative	-	C21H42NO7P	shared metabolite	12869.1	11644.4	11762.9	27640.7	26175.1	30861.4	121821	139964	120747	40094.3	11678.6	19060.8	57730.7	42186.3	84978.9	107427	46997.5	28330.3	15290	101694	11514.4	19384.4	13777	19842.8	42538.7	65020.4	49397
CL1319	452.3	255.2	8.47093	452.277	Negative	[M-H]-	LysoPE 16:0 (2n isomer)	Lipids	cluster Ⅷ	putative	-	C21H44NO7P	shared metabolite	2.02602e+06	1.26505e+06	3.39774e+06	6.67654e+06	4.35222e+06	1.27211e+07	3.34418e+06	3.49536e+06	4.36056e+06	1.85111e+06	3.06947e+06	947564	1.36029e+06	2.34477e+06	1.66544e+06	1.89185e+06	1.48752e+06	900766	3.17301e+06	1.42873e+06	3.38105e+06	8.01769e+06	5.29254e+06	2.32541e+06	3.24699e+06	4.50427e+06	3.9447e+06
CL0320	453.3	291.1	2.66291	453.204	Positive	[M+H]+	IAA-Asp-N-Glc	Alkaloids	cluster Ⅶ	putative	-	C20H24N2O10		191228	361076	190070	462333	296344	192899	367793	269178	294557	529032	310728	535490	1.00712e+06	798817	1.09712e+06	6.28654e+06	6.71168e+06	3.11095e+06	212259	149646	287740	300702	335712	386583	0	0	0
CL0906	454.293	313.276	8.67812	454.293	Positive	[M+H]+	3-{(2-Aminoethoxy)(hydroxy)phosphoryl]oxy}-2-hydroxypropyl palmitate	Alkaloids	cluster Ⅷ	putative	-	C21H44NO7P	shared metabolite	1.26811e+06	984570	2.20801e+06	3.8884e+06	2.27414e+06	6.7455e+06	2.88136e+06	3.33301e+06	3.18594e+06	1.19592e+06	1.79731e+06	633085	2.15436e+06	3.62725e+06	3.82855e+06	1.60682e+06	1.73591e+06	801626	2.32673e+06	1.20698e+06	2.85829e+06	8.69056e+06	4.64618e+06	2.58554e+06	2.60538e+06	3.85095e+06	3.48714e+06
CL0220	455.1	147.4	2.06697	455.165	Positive	[M+H]+	Coumarin O-rutinoside	Hydroxycinnamoyl derivatives	cluster Ⅴ	putative	-	C21H26O11		0	0	0	1.41203e+06	660133	621795	0	0	0	210538	112043	111947	0	0	0	401885	344091	383785	0	0	0	0	0	0	259468	426659	2.04382e+06
CL0718	455.218	177.055	5.06862	455.217	Positive	[M+H]+	Diferuloylcadaverine	Phenolamides	cluster Ⅷ	putative	-	C25H30N2O6		0	0	0	244729	5.54224e+06	194127	0	0	0	0	0	0	0	0	0	31046.9	2936.57	1374.35	0	0	0	0	0	0	0	0	0
CL0636	457.2	209.2	4.20116	457.207	Positive	[M+H]+	8-Methyl-2-oxo-4-phenyl-2H-chromen-7-yl 4-(hexyloxy)benzoate	Benzoic acids and derivatives	cluster Ⅴ	putative	-	C29H28O5	shared metabolite	363994	328408	424290	307882	239717	349714	89970.3	55061.6	48546.3	5.4761e+06	3.48783e+06	4.74524e+06	1.03396e+06	675840	1.24563e+06	7.90372e+06	6.68148e+06	1.25039e+07	793052	1.04183e+06	649826	1.33056e+07	1.15883e+07	1.74942e+07	3.40551e+07	3.134e+07	3.33204e+07
CL0070	458.1	116.3	0.762263	458.161	Positive	[M+H]+	Aspartic acid di-O-glucoside	Amino acids and derivatives	cluster Ⅲ	putative	-	C16H27NO14	shared metabolite	75635.9	163701	43635.2	85128	54644.2	46956.8	57297.4	99201.5	50483.4	43828.7	31679.3	74656.9	325336	220140	348169	51823.3	51866.7	126372	565525	1.91529e+06	1.13699e+06	33351.4	18107.7	34773.1	86505.2	42612.1	28024.3
CL0998	460.1	117.9	0.728783	460.167	Negative	[M-H]-	Anthranilate O-hexosyl-O-hexoside	Benzoic acids and derivatives	cluster Ⅵ	putative	-	C19H27NO12	shared metabolite	140628	181523	300262	562315	471287	572180	1.79997e+06	853731	2.08477e+06	188008	80792.9	177341	408930	133209	151407	94383.5	64433.5	76782	155417	137213	168793	1.08488e+06	1.47847e+06	977953	637913	992759	921687
CL1302	460.1	263.4	7.18191	460.245	Negative	[M-H]-	LysoPE 17:3	Lipids	cluster Ⅵ	putative	-	C22H40NO7P		1397.47	1313.38	1318.59	4913.3	5240.02	9380.48	13608.9	20320.6	15224.7	0	0	0	5135.29	1834.64	7431.41	21197	10574.7	5141.03	978.736	7486.06	2307.37	4585.66	6614.63	6457.08	4898.15	4465.2	3212.74
CL1191	461.074	285.041	3.81254	461.108	Negative	[M-H]-	Kaempferol-3-O-glucuronide	Flavonoids	cluster Ⅴ	putative	-	C21H18O12		51756.7	52507.2	63657.3	133285	220950	213992	1.16377e+06	956945	1.11358e+06	0	0	0	70796.1	46690.2	88871.9	45133.1	32934.8	46363.9	42293.9	19943.5	54181.1	66853	130377	52239.2	3.20058e+06	3.50208e+06	3.74665e+06
CL1211	461.1	299.2	3.93518	461.108	Negative	[M-H]-	Chrysoeriol 7-O-hexoside	Flavonoids	cluster Ⅲ	putative	-	C22H22O11		0	0	0	418670	374191	520665	0	0	0	1.20661e+06	1.40688e+06	747026	459567	1.41775e+06	1.23799e+06	163780	149156	134580	9.44536e+06	6.72471e+06	9.85584e+06	256183	392274	144321	0	0	0
CL1092	461.1	153.1	2.76689	461.202	Negative	[M-H]-	Chrysoeriol O-hexoside	Flavonoids	cluster Ⅳ	putative	-	C22H22O11		74579.2	120250	114647	723916	597898	617395	45228.1	24238.9	46856.9	705823	968312	867161	0	0	0	22051.3	23423	29117.2	52965.9	51383.5	46151.7	0	0	0	0	0	0
CL1201	462.1	372.2	3.81202	461.108	Negative	[M-H]-	Hyperoside	Flavonoids	cluster Ⅴ	putative	-	C22H22O11		3079.94	2827.13	6149.18	834692	922207	1.12287e+06	6.25188e+06	4.87342e+06	6.22086e+06	141436	139864	259458	0	0	0	146074	83863.6	80526.9	152159	125127	179744	273038	676530	283705	1.68321e+07	1.84797e+07	1.67655e+07
CL1308	462.1	265.3	7.84664	462.259	Negative	[M-H]-	LysoPE 17:2	Lipids	cluster Ⅷ	putative	-	C22H42NO7P	shared metabolite	28531.6	27495.3	30664.8	64800.2	74204.2	121616	59060.5	75206.3	80580.1	30226.8	9565.35	8645.71	39348.6	41069.9	56783.3	98452.6	34996.5	24577.1	27453.6	28754.9	21249.3	51994.3	55568.4	40384.9	35366.6	37687.4	30021
CL0395	463.1	313.1	3.44565	463.122	Positive	[M+H]+	Chrysoeriol 6-C-hexoside	Flavonoids	cluster Ⅶ	putative	C05990	C22H22O11		0	0	0	0	0	0	0	0	0	0	0	0	68197.5	10959.7	124472	5.95908e+06	3.91828e+06	2.69875e+06	0	0	0	0	0	0	0	0	0
CL0353	463.1	301.1	2.97523	463.123	Positive	[M+H]+	Chrysoeriol 5-O-hexoside	Flavonoids	cluster Ⅳ	putative	-	C22H22O11		0	0	0	0	0	0	608389	626406	924073	1.18847e+06	3.44157e+06	1.29049e+06	0	0	0	0	0	0	221083	179460	359495	0	0	0	0	0	0
CL0522	463.1	313.2	3.81418	463.124	Positive	[M+H]+	Chrysoeriol 8-C-hexoside	Flavonoids	cluster Ⅴ	putative	-	C22H22O11		0	0	0	2.78027e+06	3.41608e+06	3.86151e+06	2.8544e+07	2.24988e+07	3.64804e+07	1.20868e+06	2.09574e+06	2.73761e+06	157245	128184	250113	1.12393e+06	723795	570474	641119	528768	700708	2.11852e+06	4.09153e+06	1.57548e+06	6.88389e+07	7.37187e+07	7.57105e+07
CL0656	463.1	331.2	4.67622	463.124	Positive	[M+H]+	Tricin O-arabinoside	Flavonoids	cluster Ⅳ	putative	-	C22H22O11		0	0	0	0	0	0	296443	311373	181965	916479	2.33687e+06	974977	75662.9	83701.9	105568	71743	54855.2	66974.1	1.22759e+06	808707	1.88832e+06	144176	56412.6	38370.8	803404	1.06304e+06	1.19427e+06
CL0716	463.12	301.069	5.05957	463.121	Positive	[M+H]+	Pratensein 7-O-glucopyranoside	Flavonoids	cluster Ⅸ	putative	-	C22H22O11		0	0	0	0	0	0	0	0	0	0	0	0	856.962	453449	760189	0	0	0	0	0	0	0	0	0	0	0	0
CL0476	463.124	313.07	3.56269	463.122	Positive	[M+H]+	Swertiajaponin	Flavonoids	cluster Ⅵ	putative	C10187	C22H22O11		0	0	0	0	0	0	4.1653e+06	3.04669e+06	7.11897e+06	0	0	0	0	0	0	0	0	0	1.00708e+06	254859	806717	0	0	0	0	0	0
CL0625	463.124	301.078	4.22128	463.122	Positive	[M+H]+	6-C-MethylKaempferol-3-O-glucoside	Flavonoids	cluster Ⅸ	putative	-	C22H22O11		0	0	0	3.3822e+06	3.93315e+06	4.84078e+06	9.06395e+06	7.26547e+06	9.48591e+06	5.06736e+07	8.94501e+07	6.69361e+07	1.01738e+08	1.19545e+08	1.24516e+08	7.90537e+06	4.93689e+06	6.46738e+06	2.08329e+07	1.59813e+07	2.36526e+07	2.84475e+06	7.59908e+06	3.18881e+06	4.44618e+07	5.39018e+07	6.27226e+07
CL0495	463.2	313.1	3.69173	463.124	Positive	[M+H]+	Chrysoeriol C-hexoside	Flavonoids	cluster Ⅴ	putative	-	C22H22O11		0	0	0	2.20961e+06	1.53443e+06	2.58554e+06	4.01897e+07	3.63409e+07	7.74233e+07	0	0	0	0	0	0	0	0	0	0	0	0	0	0	0	9.34509e+07	8.52857e+07	9.24696e+07
CL0274	465	303	2.75609	465.104	Positive	protonated	Delphinidin 3-O-glucoside	Flavonoids	cluster Ⅱ	putative	C12138	C21H21O12+		4.21274e+07	4.5388e+07	7.56604e+07	0	0	0	805077	312165	620126	7.19022e+06	1.89054e+07	9.83386e+06	0	0	0	557427	931119	549021	0	0	0	5.41347e+06	4.54721e+06	1.65277e+06	0	0	0
CL1196	465.095	300.7	3.78072	479.082	Negative	[M-H]-	Gossypitrin	Flavonoids	cluster Ⅱ	putative	-	C21H20O13		4.6626e+06	8.28816e+06	8.59761e+06	12718.5	4557.85	3677.2	0	0	0	20322.6	36590.2	18882.6	19912	22672.4	17437.9	0	0	0	8029.8	9626.99	13527.5	1.39419e+06	1.15532e+06	527375	0	0	0
CL0447	465.096	303.01	3.62569	465.103	Positive	[M+H]+	Myricitrin	Flavonoids	cluster Ⅱ	standard	C10108	C21H20O12		2.47815e+08	3.26457e+08	3.53374e+08	0	0	0	0	0	0	0	0	0	0	0	0	734195	723642	164935	867379	973569	1.85842e+06	1.45421e+08	1.53068e+08	1.13172e+08	0	0	0
CL0537	465.096	303	3.78792	465.103	Positive	[M+H]+	Quercetin 7-O-glucoside	Flavonoids	cluster Ⅱ	standard	C05623	C21H20O12		2.1716e+07	7.57897e+07	5.45986e+07	73238.9	25969.6	31851.4	47651.6	16309.2	23625	129281	239036	159979	1.08438e+06	599469	1.00282e+06	0	0	0	76639	42046.6	87175.4	8.46958e+06	5.17722e+06	3.24083e+06	99672.8	59522	70901.4
CL1087	465.1	285.1	2.61778	465.117	Negative	[M-H]-	Cyanidin O-syringic acid	Flavonoids	cluster Ⅱ	putative	-	C24H18O10		584150	4.61705e+06	620205	0	0	0	0	0	0	0	0	0	0	0	0	0	0	0	0	0	0	0	0	0	0	0	0
CL0630	465.139	303.09	4.21628	465.133	Positive	[M+H]+	Hesperetin-7-O-glucoside	Flavonoids	cluster Ⅸ	putative	-	C22H24O11		0	0	0	368896	373819	676074	1.1385e+06	969523	1.44048e+06	5.67585e+06	1.09166e+07	7.5421e+06	1.2777e+07	1.47424e+07	1.73577e+07	753981	448585	642708	1.23175e+06	758077	2.40303e+06	232767	953331	473066	4.64245e+06	5.65434e+06	6.77682e+06
CL0889	466.293	325.274	8.49989	466.291	Positive	[M+H]+	LysoPE 17:1	Lipids	cluster Ⅵ	putative	-	C22H44NO7P	shared metabolite	25372.6	27717.4	34395.6	83469.5	78063.6	156764	337345	287463	323563	49998.5	28306.6	19276.8	69567.2	90790.7	127914	124106	75644.8	46796.9	61232.3	64890.7	40748.6	135052	75377.3	65612.9	110459	119490	112139
CL0877	466.293	325.274	8.30514	466.291	Positive	[M+H]+	LysoPE 17:1(2n isomer)	Lipids	cluster Ⅵ	putative	-	C22H44NO7P	shared metabolite	13167.8	7971.8	9599.56	17792.8	20151.7	30848.6	110655	82952.4	94658.4	15435.2	7818.82	8902.76	21337.5	68024.7	98245.7	41015.2	29818.6	13805.2	21401	40287	16984.3	11266	11298.1	17041.2	21311.8	28588.2	14713.9
CL0827	468.3	184.2	7.4797	468.307	Positive	[M+H]+	LysoPC 14:0	Lipids	cluster Ⅰ	standard	C04230	C22H46NO7P	shared metabolite	30810.8	23035.4	27633.5	59666.4	74576.4	120197	39746.6	57160.3	58328.6	48706.7	18914.1	20527.8	22570.7	10944.7	24284.1	37684.3	29399.2	29795.6	60078.2	54798.1	52764	924524	15424.9	17013.7	59393.7	59370.3	54362.3
CL0680	469.1	315.1	4.70054	469.113	Positive	[M+H]+	Edgeworoside C	Coumarins and lignans	cluster Ⅴ	putative	-	C24H20O10		0	0	0	41073.1	69082.2	79918.5	6.66932e+06	3.83737e+06	7.51229e+06	76345.8	311085	67400.4	2.12675e+06	3.00589e+06	3.37098e+06	341305	395296	392287	7.73475e+06	6.82137e+06	1.21212e+07	1.39947e+07	2.42049e+07	1.16631e+07	3.7051e+07	4.84582e+07	4.75907e+07
CL0262	469.1	177.4	2.39706	469.223	Positive	[M+H]+	N-(4'-O-glycosyl)-feruloyl agmatine	Phenolamides	cluster Ⅶ	putative	-	C21H32N4O8		0	0	0	62717	23465.7	43087.6	0	0	0	39946.7	51361.5	45553.7	0	0	0	735613	824638	868691	95944.1	102354	195378	0	0	0	0	0	0
CL1132	473.1	268.1	3.12349	473.109	Negative	[M-H]-	Pelargonidin O-acetylhexoside	Flavonoids	cluster Ⅰ	putative	-	C23H22O11		8945.95	679.313	21922.5	0	0	0	3408.43	6852.92	4243.68	0	0	0	0	0	0	0	0	0	0	0	0	152471	66493.8	130422	0	0	0
CL0271	474.2	327	2.3325	474.172	Positive	[M+H]+	10-Formyl-THF	Vitamins	cluster Ⅵ	putative	C00234	C20H23N7O7	shared metabolite	1.31063e+06	1.27789e+06	1.53975e+06	8.69821e+06	1.08511e+07	1.10476e+07	2.11986e+07	1.52918e+07	2.83622e+07	6.23338e+06	7.15055e+06	5.57765e+06	1.11803e+07	7.73872e+06	1.23901e+07	1.67018e+06	1.78052e+06	1.45905e+06	1.03433e+07	1.04076e+07	1.08577e+07	782069	772437	615646	682863	923415	927108
CL1101	475.1	161.1	2.68638	445.137	Negative	[M-H]-	Rosinidin 3-O-glucoside	Flavonoids	cluster Ⅷ	putative	-	C22H22O10		1.41145e+06	4.2083e+06	1.31175e+06	1.17793e+08	1.14003e+08	1.25417e+08	305683	409725	428666	0	0	0	7.04808e+07	5.50788e+07	7.71974e+07	233694	131290	90556.9	30268.8	52106.2	48568	826448	624547	820605	9.58919e+06	8.25695e+06	9.75666e+06
CL0692	475.124	271.06	4.7764	475.123	Positive	[M+H]+	Apigenin-7-O-(6'-O-acetyl)-β-D-glucoside	Flavonoids	cluster Ⅷ	putative	-	C23H22O11		0	0	0	73673.9	10175.8	16889.9	0	0	0	0	0	0	0	0	0	0	0	0	0	0	0	0	0	0	0	0	0
CL0853	476.277	335.258	7.77705	476.277	Positive	[M+H]+	LysoPE 18:3	Lipids	cluster Ⅵ	putative	-	C23H42NO7P	shared metabolite	150633	133662	132354	944973	1.27815e+06	1.70314e+06	751004	1.08995e+06	1.15261e+06	269542	96735.2	72113.8	156515	112413	192183	1.25981e+06	366281	280965	202305	381863	163358	470961	416361	383940	558817	517567	415097
CL0838	476.277	335.258	7.6166	476.277	Positive	[M+H]+	LysoPE 18:3(2n isomer)	Lipids	cluster Ⅵ	putative	-	C23H42NO7P	shared metabolite	235435	193223	243667	1.1657e+06	1.81498e+06	2.13545e+06	2.26789e+06	4.32229e+06	3.33615e+06	525882	142352	114037	682633	320235	795530	3.74434e+06	1.37145e+06	799870	247689	1.32362e+06	318427	1.13979e+06	1.14112e+06	1.42181e+06	624751	749085	427541
CL0563	477.1	297.2	3.89696	477.137	Positive	[M+H]+	O-methylChrysoeriol 8-C-hexoside	Flavonoids	cluster Ⅳ	putative	-	C23H24O11		0	0	0	0	0	0	0	0	0	230426	58994.7	24290.2	6479.96	9300.06	114705	0	0	0	0	0	0	0	0	0	0	0	0
CL0698	477.1	331.1	4.92052	477.136	Positive	[M+H]+	Tricin O-rhamnoside	Flavonoids	cluster Ⅲ	putative	-	C23H24O11		0	0	0	72525	120965	125671	118875	139180	367566	1.0419e+06	1.81432e+06	976464	69602.3	76957.1	81259.5	26646.3	14745.4	21902.6	2.82176e+06	1.99974e+06	4.28192e+06	0	0	0	541614	728447	759963
CL0613	477.103	301.07	4.00513	477.116	Positive	[M+H]+	Diosmetin-7-O-glucuronide	Flavonoids	cluster Ⅰ	putative	-	C22H20O12		230307	245007	293237	0	0	0	0	0	0	56414.7	287253	91425.7	0	0	0	245324	362466	312234	0	0	0	983859	452234	274686	62354.4	4676.74	58779.5
CL0686	477.139	315.08	4.74428	477.138	Positive	[M+H]+	5,2'-Dihydroxy-7,8-dimethoxyflavone glycosides	Flavonoids	cluster Ⅸ	putative	-	C23H24O11		0	0	0	0	0	0	0	0	0	0	0	0	6.54808e+06	5.70356e+06	9.22072e+06	0	0	0	0	0	0	0	0	0	758498	883241	991651
CL0440	477.14	315	3.27201	477.104	Positive	[M+H]+	methylChrysoeriol 5-O-hexoside	Flavonoids	cluster Ⅶ	putative	-	C22H20O12		0	0	0	0	0	0	718903	458622	567994	0	0	0	0	0	0	1.89982e+06	2.42266e+06	2.32406e+06	0	0	0	0	0	0	288759	287695	354067
CL0719	477.2	315	5.23803	477.139	Positive	[M+H]+	O-methylChrysoeriol 7-O-hexoside	Flavonoids	cluster Ⅸ	putative	-	C23H24O11		0	0	0	0	0	0	0	0	0	0	0	0	2.20115e+06	3.17114e+06	4.63774e+06	0	0	0	0	0	0	0	0	0	136461	136062	266857
CL0870	478.1	337.7	8.14353	478.293	Positive	[M+H]+	LysoPE 18:2 isomer1	Lipids	cluster Ⅵ	putative	-	C23H44NO7P	shared metabolite	59402.3	73358.7	73329.2	201486	325747	396783	512604	859626	835284	148448	28172.2	36825.6	316744	157842	359632	850954	329022	154935	76066.6	175982	64868.7	367760	444274	350836	118364	169578	100274
CL0854	478.3	337.3	7.77529	478.282	Positive	[M+H]+	LysoPE 18:2 isomer2	Lipids	cluster Ⅵ	putative	-	C23H44NO7P		294759	232542	262159	1.55408e+06	1.98497e+06	2.87242e+06	1.3166e+06	2.03376e+06	2.10071e+06	483898	175990	147518	0	0	0	2.32771e+06	662864	490648	338318	679551	307548	814639	672564	689746	907756	927141	679977
CL0490	479	317.1	3.83955	479.118	Positive	[M+H]+	methylQuercetin 3-O-glucose	Flavonoids	cluster Ⅲ	putative	-	C22H22O12		0	0	0	538895	665143	992156	1.30402e+06	798115	1.43534e+06	6.2551e+06	1.39054e+07	6.69898e+06	1.41042e+07	1.68011e+07	2.24658e+07	0	0	0	1.62796e+07	1.01267e+07	2.0642e+07	0	0	0	5.94251e+06	6.84847e+06	7.83529e+06
CL0641	479	317.1	4.34142	479.117	Positive	[M+H]+	methylQuercetin 7-O-glucose	Flavonoids	cluster Ⅴ	putative	-	C22H22O12		0	0	0	0	0	0	1.62131e+06	1.06065e+06	1.55252e+06	0	0	0	0	0	0	0	0	0	1.25934e+06	711031	1.34625e+06	0	0	0	8.54851e+06	9.71111e+06	1.35323e+07
CL0573	479.118	317.06	4.10492	479.118	Positive	[M+H]+	5'-methoxyTricetin 3'-O-glucoside	Flavonoids	cluster Ⅱ	putative	-	C22H22O12		8.92342e+07	1.19404e+08	1.43671e+08	0	0	0	303479	304352	894456	1.86637e+06	3.93633e+06	2.12549e+06	0	0	0	464892	414196	399941	2.19008e+06	1.21269e+06	1.90235e+06	1.07975e+07	8.88483e+06	6.217e+06	450715	562663	564055
CL0552	479.118	317.073	3.92068	479.118	Positive	[M+H]+	6-Methoxykaempferol-3-O-glucoside	Flavonoids	cluster Ⅱ	putative	-	C22H22O12		1.17721e+08	1.51598e+08	1.86266e+08	0	0	0	0	0	0	6.90041e+06	96945.3	70630.3	1.11233e+07	73878.3	80091.1	0	0	0	0	0	0	1.77997e+07	2.16945e+07	6.93834e+06	0	0	0
CL0826	480.1	184.5	7.65838	480.306	Positive	[M+H]+	LysoPC 15:1	Lipids	cluster Ⅵ	putative	-	C23H46NO7P	shared metabolite	35504.6	28833.1	30905.7	86389.5	134871	162144	354095	407162	415917	83901.4	19346.5	30550.7	94392	69695.8	142888	144914	120584	99132.6	114420	98948.3	88640.7	96119	70724.8	71725.3	239618	185665	154681
CL0917	480.308	339.291	8.98348	480.307	Positive	[M+H]+	LysoPE 18:1	Lipids	cluster Ⅷ	standard	-	C23H46NO7P	shared metabolite	36805.7	38256.8	58033.5	240317	221356	382625	122170	122741	177179	61095.9	29016	16237.6	84459.5	123378	152847	208699	68448	42167.5	38924.9	43146.4	43738.7	258941	125165	65394.9	48239.8	85312.1	52102
CL0907	480.5	339.2	8.80277	480.307	Positive	[M+H]+	LysoPE 18:1 (2n isomer)	Lipids	cluster Ⅷ	putative	-	C23H46NO7P	shared metabolite	56057.1	60172.7	79814.8	278588	264787	460148	287259	494490	533249	100198	40588.1	35975.1	261636	255501	376387	584209	193878	84637.7	80708.2	166432	75699.8	341041	234068	172732	81626.3	132418	77937.8
CL1076	481.1	319.2	2.44558	481.135	Negative	[M-H]-	5-O-p-coumaroyl shikimic acid O-hexoside	Quinate and derivatives	cluster Ⅳ	putative	-	C22H26O12	shared metabolite	853166	785137	488342	2.2931e+06	2.22282e+06	2.49977e+06	620209	597264	614381	6.96962e+06	7.07412e+06	9.00917e+06	2.43555e+06	1.56516e+06	1.94294e+06	601704	626412	553991	2.21592e+06	2.57209e+06	2.08386e+06	419994	531646	527724	5.20405e+06	4.02053e+06	4.01951e+06
CL0937	482.1	341.7	9.58711	482.321	Positive	[M+H]+	LysoPE 18:0	Lipids	cluster Ⅳ	putative	-	C23H48NO7P	shared metabolite	37546.4	19596.5	58288.6	115279	55323.5	191081	11370.2	8043.48	33835.7	27661.4	111838	16607.4	27886.6	47617.1	32760	11435.4	11687.6	5420.07	74152.9	34648	72652.2	123440	125968	27531.3	13024.8	24306.2	21894.1
CL0912	482.1	313.8	8.92508	482.322	Positive	[M+H]+	LysoPE 18:0 (2n isomer)	Lipids	cluster Ⅷ	putative	-	C23H48NO7P	shared metabolite	32464.7	7724.11	14750.6	89564.3	152384	14251	22350.2	27807.4	95907.6	19519.6	1695.04	1072.7	6519.65	37720.6	68011.7	22028.1	6764.56	2770.41	34022.8	3607.07	98033.9	36173.1	8248.96	18188.2	2720.02	2406.62	5302.13
CL0449	482.2	193.2	3.51464	482.237	Positive	[M+NH4]+	Ursiniolide B	Nucleotide and derivates	cluster Ⅲ	putative	-	C24H32O9		15792.4	31430.4	43343.8	58406.3	55594.9	79463.1	0	0	0	1.36872e+06	884062	659213	84212.1	90529.6	89490	0	0	0	6.38891e+07	5.8643e+07	5.33593e+07	0	0	0	184746	253275	261764
CL0861	482.324	184.073	7.99124	482.32	Positive	[M+H]+	LysoPC 15:0(2n isomer)	Lipids	cluster Ⅲ	putative	-	C23H48NO7P	shared metabolite	105042	99172.4	126255	57585.7	65333.8	103046	34387.8	38637.8	59788.8	86931.9	62319.9	30511.4	78371.4	77284.4	116463	48044.3	49698.3	31307.7	197521	196837	212679	88336.5	74497.5	32805.9	130167	120656	101465
CL0441	485.1	323.1	3.41548	485.189	Positive	[M+H]+	N-hexosyl-p-coumaroyl serotonin	Phenolamides	cluster Ⅲ	putative	-	C25H28N2O8		0	0	0	0	0	0	0	0	0	0	0	0	0	0	0	0	0	0	2.29063e+06	1.27884e+06	1.53672e+06	0	0	0	0	0	0
CL1095	487.1	163	2.58071	487.109	Negative	[M-H]-	Acacetin O-acetyl hexoside	Flavonoids	cluster Ⅴ	putative	-	C24H24O11		0	0	0	0	0	0	23048.4	32882.1	31277.6	0	0	0	0	0	0	17863.5	13709.8	21589.1	0	0	0	0	0	0	104371	85292.1	83820.6
CL1116	489.1	284.1	2.91375	489.103	Negative	[M-H]-	Cyanidin O-acetylhexoside	Flavonoids	cluster Ⅰ	putative	-	C23H22O12		0	0	0	0	0	0	51575.6	16182.9	19182.3	1277.06	190414	4490.56	0	0	0	0	0	0	0	0	0	3.52433e+06	1.01021e+06	2.64319e+06	0	0	0
CL1229	489.107	285.04	4.09652	489.104	Negative	[M-H]-	Kaempferol-3-O-(6''-acetyl)glucoside	Flavonoids	cluster Ⅸ	putative	-	C23H22O12		172433	321954	487847	0	0	0	0	0	0	0	0	0	4.77398e+07	7.56024e+07	1.02142e+08	0	0	0	0	0	0	7.53087e+06	9.39858e+06	7.10645e+06	797447	573968	767498
CL0392	491.1	329	3.01673	491.175	Positive	[M+H]+	Anisic acid O-feruloyl hexoside	Hydroxycinnamoyl derivatives	cluster Ⅶ	putative	-	C24H26O11		0	0	0	3.43581e+06	3.7471e+06	4.98557e+06	0	0	0	943866	995558	1.80811e+06	0	0	0	1.04315e+07	6.98043e+06	6.6891e+06	0	0	0	7.19756e+06	7.95799e+06	4.16641e+06	0	0	0
CL0817	492.308	184	7.276	492.308	Positive	[M+H]+	LPC(1-acyl 16:2) isomer1	Lipids	cluster Ⅵ	putative	-	C24H46NO7P	shared metabolite	31832.6	31163.2	27160.6	32251.4	73937.6	66917	155803	310086	250911	45185	7928.8	9718.1	83281.6	29402.7	143160	431140	184012	112769	33654.8	68685.8	30183.1	76103.4	151890	97391.4	54987.7	36569.5	28439.9
CL0825	492.31	184	7.45348	492.308	Positive	[M+H]+	LPC(1-acyl 16:2) isomer2	Lipids	cluster Ⅵ	putative	-	C24H46NO7P	shared metabolite	92894.2	103529	77978.3	93308.9	156296	162710	215429	246161	278830	65834.2	12686	18370.2	90309.1	57358.1	112304	321679	168447	147111	65640.7	62794.5	58320.3	109276	98458.4	74909.3	137409	121404	101720
CL1217	493.099	331.046	4.21248	493.103	Negative	[M-H]-	Mearnsetin-3-O-glucoside	Flavonoids	cluster Ⅳ	putative	-	C22H22O13		0	0	0	0	0	0	0	0	0	478583	397780	477629	0	0	0	50097.7	70839.1	66270.2	660241	612630	715057	0	0	0	0	0	0
CL0567	493.1	331	3.91722	493.133	Positive	[M+H]+	Tricin 7-O-glucoside	Flavonoids	cluster Ⅲ	putative	-	C23H24O12		448416	443850	463785	1.22449e+06	1.08148e+06	1.38894e+06	1.1091e+07	5.42459e+06	1.14564e+07	0	0	0	0	0	0	0	0	0	4.73636e+07	3.67748e+07	7.71156e+07	1.01162e+07	1.72723e+07	4.61417e+06	0	0	0
CL0422	493.1	331.1	3.17932	492.114	Positive	protonated	Malvidin 3-O-hexoside	Flavonoids	cluster Ⅴ	putative	C12140	C23H24O12		0	0	0	0	0	0	1.20882e+06	834999	1.04253e+06	882448	1.0629e+06	812973	0	0	0	757170	1.11955e+06	926339	0	0	0	1.11015e+06	1.45039e+06	1.04464e+06	3.78076e+06	6.11264e+06	6.98954e+06
CL1056	493.12	169.014	2.07311	493.12	Negative	[M-H]-	Monogalloyl-diglucose	Phenolic acids	cluster Ⅳ	putative	-	C19H26O15		0	0	0	0	0	0	195394	91066.8	265546	262021	445752	440447	0	0	0	0	0	0	0	0	0	0	0	0	208216	139405	190609
CL0568	493.134	316.1	4.21791	493.132	Positive	[M+H]+	Iristectorin B	Flavonoids	cluster Ⅳ	putative	-	C23H24O12		0	0	0	334449	411210	541952	3.14039e+07	2.2527e+07	4.53844e+07	7.0658e+07	1.05136e+08	7.4895e+07	1.1965e+07	1.23803e+07	1.38568e+07	7.61302e+06	1.02017e+07	7.52785e+06	1.16038e+08	9.50395e+07	1.32382e+08	659144	1.39112e+06	714282	4.90121e+07	5.83843e+07	6.21811e+07
CL0637	493.134	331.081	4.34496	493.132	Positive	[M+H]+	Tricin 5-O-glucoside	Flavonoids	cluster Ⅴ	putative	-	C23H24O12		104330	223163	139056	0	0	0	7.20337e+06	5.83439e+06	1.23225e+07	0	0	0	6.66029e+06	9.25383e+06	8.84398e+06	234600	238136	220583	7.69985e+06	6.26814e+06	9.64431e+06	57298.2	206465	85897.6	1.61695e+07	2.41773e+07	2.3604e+07
CL0862	494.324	184.073	7.99541	494.324	Positive	[M+H]+	LysoPC(16:1)	Lipids	cluster Ⅵ	putative	C04230	C24H48NO7P	shared metabolite	92317.5	87009.6	100710	138678	237306	242189	281303	339906	417295	83426.2	17944.3	18411.6	69981.4	50513.1	84872.5	347205	154469	118167	75385.9	69271.9	43029.9	142625	140709	78379.7	283483	258931	291456
CL0855	494.324	184.2	7.8151	494.323	Positive	[M+H]+	LPC(1-acyl 16:1) isomer1	Lipids	cluster Ⅵ	putative	-	C24H48NO7P	shared metabolite	42551.4	60541.8	63253.4	36436.5	81615	78053	251617	647640	513666	52261.5	9475.4	17058.8	76406.9	40355.5	149220	555378	215893	148603	34275.6	91614.1	25730.2	97652.8	143701	102519	129889	117557	103959
CL0878	494.324	184.2	8.28756	494.323	Positive	[M+H]+	LPC(1-acyl 16:1) isomer2	Lipids	cluster Ⅰ	putative	-	C24H48NO7P		0	0	0	0	0	0	0	0	0	207879	72922.3	62431.2	352662	171052	375953	384549	315346	119924	182949	562396	206153	408558	393574	285198	0	0	0
CL0317	495.3	275.2	2.85279	495.297	Positive	[M+H]+	N', N''-Di-p-Coumaroylspermine	Phenolamides	cluster Ⅷ	putative	-	C28H38N4O4		0	0	0	2.2659e+07	2.94919e+07	1.512e+07	1.13745e+06	656642	392838	187206	63174.8	62328.4	52167.9	49327.2	37291.3	21340.3	18850.6	34224.8	1.57717e+06	827382	1.33806e+06	0	0	0	0	0	0
CL0893	496.339	184.2	8.52582	496.34	Positive	[M+H]+	LPC(1-acyl 16:0)	Lipids	cluster Ⅷ	putative	-	C24H50NO7P	shared metabolite	180783	118720	295416	426506	387351	770307	222654	280316	428679	163288	196573	87130.1	108145	146627	175157	197116	159291	96637.7	186453	147154	255054	568995	388141	141227	315536	379015	374561
CL0734	497.1	331	5.56307	497.144	Positive	[M+H]+	Tricin 4'-O-(threo-β-4-hydroxyphenylglyceryl) ether	Flavonoids	cluster Ⅰ	putative	-	C26H24O10	shared metabolite	24750.6	25332.3	20296.1	291096	316094	572140	1.12022e+07	4.61447e+06	1.08479e+07	2.75776e+06	1.46232e+07	4.95351e+06	9.35463e+06	9.09997e+06	1.05036e+07	1.50213e+07	2.1143e+07	1.02768e+07	4.82977e+06	2.74984e+06	5.40735e+06	2.04296e+07	3.44606e+07	2.00007e+07	1.28445e+07	2.22348e+07	1.68203e+07
CL0589	497.144	331	4.1269	497.143	Positive	[M+H]+	Tricin O-(syringyl alcohol)ether	Flavonoids	cluster Ⅵ	putative	-	C26H24O10		0	0	0	199297	127059	333300	3.24687e+07	1.34209e+07	2.35047e+07	0	0	0	0	0	0	1.58206e+06	2.34133e+06	1.30775e+06	1.52606e+06	1.38371e+06	2.32565e+06	1.81381e+06	3.57645e+06	1.73901e+06	5.56499e+06	1.71381e+07	8.73217e+06
CL0744	497.3	331	5.71337	497.144	Positive	[M+H]+	Tricin 4'-O-(syringyl alcohol)ether	Flavonoids	cluster Ⅰ	putative	-	C26H24O10	shared metabolite	29105.8	27013.8	31681.3	388139	436291	872183	1.26896e+07	5.04291e+06	9.33104e+06	4.00253e+06	2.19578e+07	6.95187e+06	1.21545e+07	1.20206e+07	1.28276e+07	1.85756e+07	2.53527e+07	1.23915e+07	5.01903e+06	3.1218e+06	5.09866e+06	2.96664e+07	4.64683e+07	2.90617e+07	1.75705e+07	2.96444e+07	2.16447e+07
CL0882	497.311	335.1	8.39535	497.306	Positive	[M+H]+	Polypodine B	Terpenoids	cluster Ⅶ	putative	C08834	C27H44O8		0	0	0	326812	1.0366e+06	612317	787934	1.99903e+06	1.8332e+06	364069	71894.6	61377.8	743060	300960	433118	4.28433e+06	3.09778e+06	2.08396e+06	110926	342527	135889	1.89233e+06	1.25399e+06	1.71323e+06	302733	241701	232834
CL0514	498.261	177.2	3.81245	498.259	Positive	[M+H]+	N', N''-Diferuloylspermidine isomer1	Phenolamides	cluster Ⅲ	putative	-	C27H35N3O6		51817	32389.9	10333.8	0	0	0	0	0	0	0	0	0	0	0	0	0	0	0	858835	226952	378186	0	0	0	0	0	0
CL1059	499.1	163.1	2.1382	499.144	Negative	[M-H]-	5-O-p-coumaroyl quinic acid O-hexoside	Quinate and derivatives	cluster Ⅷ	putative	-	C22H28O13		0	0	0	90303.4	43998.1	46079.8	0	0	0	0	0	0	0	0	0	0	0	0	0	0	0	0	0	0	0	0	0
CL1082	499.2	163.2	2.66776	499.145	Negative	[M-H]-	3-O-p-coumaroyl quinic acid O-hexoside	Quinate and derivatives	cluster Ⅴ	putative	-	C22H28O13		0	0	0	0	0	0	0	0	0	0	0	0	0	0	0	0	0	0	0	0	0	0	0	0	689039	784706	933271
CL0871	501.5	458.3	8.14458	502.323	Positive	[M+H]+	LysoPC 17:4	Lipids	cluster Ⅵ	putative	-	C25H44NO7P	shared metabolite	255803	265410	282879	753880	1.17942e+06	1.39985e+06	1.75984e+06	3.11264e+06	2.78369e+06	541097	131119	124911	1.12801e+06	578066	1.35847e+06	3.05015e+06	1.07633e+06	595544	286642	746427	282159	1.40497e+06	1.45537e+06	1.15672e+06	443423	654379	384743
CL1128	502	194	3.19722	502.157	Negative	[M-H]-	HMBOA-O-rutinoside	Benzoxazinoids	cluster Ⅴ	putative	-	C21H29NO13		97121.3	101420	95224.3	0	0	0	0	0	0	0	0	0	0	0	0	0	0	0	0	0	0	0	0	0	1.11945e+07	7.96282e+06	7.13222e+06
CL0722	503	255	5.07455	503.117	Positive	[M+H]+	Chrysin O-malonylhexoside	Flavonoids	cluster Ⅳ	putative	-	C24H22O12		0	0	0	143298	164968	238216	136036	29295.4	103244	5.06119e+06	1.73366e+07	6.26369e+06	585675	490551	816403	0	0	0	0	0	0	150796	158739	113989	173018	227536	269689
CL1183	503.1	341.1	3.53612	503.119	Negative	[M-H]-	Chrysoeriol O-acetylhexoside	Flavonoids	cluster Ⅳ	putative	-	C24H24O12		0	0	0	0	0	0	0	0	0	69853.7	96987.3	104305	0	0	0	0	0	0	0	0	0	0	0	0	0	0	0
CL0530	503.2	311.1	3.70854	503.189	Positive	[M+H]+	Phellodensin F	Flavonoids	cluster Ⅲ	putative	-	C26H30O10	shared metabolite	1.91449e+06	1.89237e+06	1.63898e+06	4.51684e+06	5.8146e+06	5.12659e+06	3.14398e+06	3.36547e+06	5.95712e+06	1.00943e+06	1.56841e+06	1.2084e+06	5.01187e+06	3.48223e+06	3.96031e+06	177347	242809	281348	1.00796e+07	8.76735e+06	7.49941e+06	124350	138247	105123	727606	828962	640772
CL1004	503.44	179	0.742378	503.161	Negative	[M-H]-	Raffinose	Alcohols and polyols	cluster Ⅳ	standard	C00492	C18H32O16	shared metabolite	1.97168e+06	2.57566e+06	2.90818e+06	1.11393e+06	1.44845e+06	1.52784e+06	7.73153e+06	7.36664e+06	9.82812e+06	9.30943e+06	1.36796e+07	1.08474e+07	639289	763480	1.34794e+06	222232	118439	129631	270037	308377	351642	1.93158e+06	1.94219e+06	1.29043e+06	1.15406e+07	1.13744e+07	1.08551e+07
CL1034	504.1	180	1.72802	504.133	Negative	[M-H]-	DIBOA-glycoside-Hex	Benzoxazinoids	cluster Ⅴ	putative	-	C20H27NO14		0	0	0	0	0	0	0	0	0	0	0	0	0	0	0	0	0	0	0	0	0	0	0	0	4.60865e+06	3.32501e+06	3.57667e+06
CL0811	504.1	184.5	7.22706	504.316	Positive	[M+H]+	LysoPC 17:3 isomer1	Lipids	cluster Ⅵ	putative	-	C25H46NO7P	shared metabolite	10552.6	7176.5	7583.23	9022.84	26234.1	26611.1	93143.9	136169	86699.1	5807.28	12079.6	20357.2	24394.2	15571.4	33252.2	143313	82031.5	46577.3	22655.6	48371.8	61737.9	24458.7	35029.2	32979.2	23729	24925.8	38505.5
CL0905	504.309	363.289	8.67878	504.313	Positive	[M+H]+	LysoPE 20:3	Lipids	cluster Ⅵ	putative	-	C25H46NO7P	shared metabolite	59062.3	56559.2	66205	283608	250245	590207	327263	346506	519605	64761.6	55447.2	25529.2	76637.5	83244.2	103961	288821	156740	91478.8	28153	24815.9	30521.3	172590	84770.9	68697.3	392085	483685	336710
CL0890	504.309	363.289	8.5085	504.313	Positive	[M+H]+	LysoPE 20:3(2n isomer)	Lipids	cluster Ⅵ	putative	-	C25H46NO7P	shared metabolite	25472.7	17926.1	23187.1	109494	106686	222372	136697	225633	256902	36226.4	34213.6	16033.7	30488.8	19594.1	36411.2	183473	56359.2	37142.7	13188.2	15819.4	16665.3	55846.1	32633.3	32161.2	124555	144614	95444.4
CL0920	505.1	505	9.43395	505.354	Positive	[M+H]+	LysoPC 17:3 isomer2	Lipids	cluster Ⅸ	putative	-	C25H46NO7P	shared metabolite	1.94523e+06	1.84231e+06	2.20282e+06	1.7741e+06	2.3393e+06	3.74709e+06	2.2201e+06	1.84213e+06	4.29798e+06	973905	780462	2.15618e+06	3.79355e+06	3.1992e+06	3.35951e+06	2.23055e+06	4.03725e+06	2.48133e+06	2.35046e+06	1.40689e+06	2.7512e+06	2.85655e+06	2.69462e+06	1.50279e+06	3.55982e+06	2.77254e+06	2.03569e+06
CL1209	505.101	300.033	4.1307	505.098	Negative	[M-H]-	Quercetin-3-O-(6''-acetyl)galactoside	Flavonoids	cluster Ⅱ	putative	-	C23H22O13		1.81103e+07	4.71445e+07	4.38809e+07	0	0	0	0	0	0	0	0	0	0	0	0	0	0	0	0	0	0	0	0	0	0	0	0
CL0848	506.324	184.073	7.71495	506.324	Positive	[M+H]+	LysoPC 17:2	Lipids	cluster Ⅵ	putative	-	C25H48NO7P	shared metabolite	120192	115814	99690.9	110701	205141	137990	384385	807655	665114	146142	27789.3	27114.9	266668	103733	402908	1.4951e+06	567717	305424	130744	445877	126523	227382	344654	287474	141535	145717	138257
CL0928	506.324	365.305	9.27738	506.325	Positive	[M+H]+	LysoPE 20:2	Lipids	cluster Ⅷ	putative	-	C25H48NO7P	shared metabolite	88190.8	109365	166659	543397	500367	856462	257429	158849	255886	94377.1	43583.9	40535.6	221387	291758	456463	420420	263027	140434	68320.5	38189	55774.8	734869	593142	296077	439433	455199	287519
CL0614	507.117	303.052	4.17844	507.114	Positive	[M+H]+	Quercetin-3-O-(6''-acetyl)glucoside	Flavonoids	cluster Ⅱ	putative	-	C23H22O13		9.96388e+07	1.92842e+08	2.15843e+08	106044	41388.4	29912.5	53207.3	36736.2	9434.41	0	0	0	46175.1	27021.3	26150.4	95777.7	14731	2066.99	19810.8	37055.6	8456.43	131984	46162	543370	0	0	0
CL0674	507.15	345.09	4.68181	507.146	Positive	[M+H]+	Eupatilin 3-glucoside	Flavonoids	cluster Ⅴ	putative	-	C24H26O12		0	0	0	0	0	0	0	0	0	0	0	0	0	0	0	0	0	0	0	0	0	0	0	0	6.44003e+06	9.2749e+06	6.72318e+06
CL0709	507.3	345.1	4.99085	507.15	Positive	[M+H]+	3’,4’,5’-TrimethoxyTricetin 7-O-hexoside	Flavonoids	cluster Ⅴ	putative	-	C24H26O12		0	0	0	6924.55	6496.64	7708.61	141612	143427	301967	244106	458142	322458	475935	474411	651975	22066.2	36815.7	30421.4	428226	300279	562815	15657.5	30781	15589.9	3.74138e+07	5.0492e+07	4.85437e+07
CL0402	508.1	152.4	3.23113	508.179	Positive	[M+H]+	Pyridoxine O-feruloyl hexoside	Vitamins	cluster Ⅴ	putative	-	C24H29NO11		0	0	0	0	0	0	0	0	0	0	0	0	78922.4	41774	103737	18289.8	16228.3	14148.1	0	0	0	0	0	0	166692	216763	189790
CL0880	508.34	184.073	8.32881	508.339	Positive	[M+H]+	LysoPC 17:1	Lipids	cluster Ⅵ	putative	-	C25H50NO7P	shared metabolite	75461.1	115826	93524.2	54430.4	141842	102173	458656	919485	879624	78134	5460.04	13970	167632	67490.5	243160	970853	346491	160133	83803.2	350245	73720.2	82613.6	145068	83197.1	174151	176088	174303
CL0583	509.128	347.07	4.09024	509.128	Positive	[M+H]+	Limocitrin 3-galactoside	Flavonoids	cluster Ⅲ	putative	-	C23H24O13		207248	254740	508393	0	0	0	0	0	0	0	0	0	0	0	0	0	0	0	3.81434e+07	2.22705e+07	3.04759e+07	895013	1.66397e+06	889212	0	0	0
CL0396	509.128	347.07	3.27218	509.146	Positive	[M+H]+	Limocitrin 7-glucoside	Flavonoids	cluster Ⅷ	putative	-	C23H24O13		835671	900150	659342	3.02514e+07	2.15843e+07	2.93144e+07	2.20989e+06	2.54015e+06	1.85403e+06	0	0	0	1.65066e+06	1.83358e+06	2.71015e+06	1.07847e+06	1.38285e+06	1.11904e+06	0	0	0	2.65033e+07	2.73626e+07	3.06863e+07	3.64322e+06	3.19701e+06	3.21879e+06
CL0650	509.129	347.07	4.40331	509.12	Positive	[M+H]+	Limocitrin 3-glucoside	Flavonoids	cluster Ⅵ	putative	-	C23H24O13		0	0	0	56872.2	46996.2	56608.7	6.24416e+06	3.96074e+06	5.71285e+06	0	0	0	495736	359500	919199	976746	2.08699e+06	970154	0	0	0	876775	2.17583e+06	899372	0	0	0
CL0450	509.3	347.1	3.2673	509.146	Positive	[M+H]+	Limocitrin O-hexoside	Flavonoids	cluster Ⅷ	putative	-	C23H24O13		1.04967e+06	938429	455982	3.20355e+07	2.45614e+07	3.14969e+07	2.59733e+06	3.13852e+06	1.99341e+06	0	0	0	1.93375e+06	1.70736e+06	2.94942e+06	1.294e+06	1.20498e+06	1.11334e+06	0	0	0	2.85811e+07	2.83187e+07	3.30677e+07	4.15679e+06	3.64294e+06	3.29033e+06
CL0913	510.355	184.073	9.10783	510.354	Positive	[M+H]+	LysoPC 17:0(2n isomer)	Lipids	cluster Ⅲ	putative	-	C25H52NO7P	shared metabolite	289402	219127	476172	335012	276024	394118	123863	101884	165256	191558	331179	102385	127603	157224	351743	68311	68429.7	45014.9	572092	314338	668061	241907	340856	139254	245595	236932	263134
CL0932	510.5	313.2	9.40707	510.357	Positive	[M+H]+	LysoPC 17:0 isomer2	Lipids	cluster Ⅶ	putative	-	C25H52NO7P	shared metabolite	22566.5	9716.64	28011.4	35812.5	105293	135676	145169	827504	873395	168822	102779	38121	551849	199488	189058	3.11035e+06	2.8796e+06	773264	30261.6	28489.8	53798.5	521655	104151	204017	16541.7	51537.7	35512.4
CL0694	511.2	331.1	4.80974	511.12	Positive	[M+H]+	Tricin 4'-O-(syringyl alcohol)ether derivative	Flavonoids	cluster Ⅴ	putative	-	C26H22O11		0	0	0	0	0	0	206642	58002.7	260289	0	0	0	187738	158588	157516	0	0	0	323224	165219	146583	101906	163381	103546	257574	602925	314072
CL0774	511.2	331.1	6.34565	511.163	Positive	[M+H]+	Tricin 4'-O-syringic acid	Flavonoids	cluster Ⅰ	putative	-	C26H22O11		0	0	0	43271.8	41184.2	91435.3	1.12642e+06	548623	1.81188e+06	876271	3.69208e+06	1.50335e+06	1.16138e+06	1.43134e+06	1.43185e+06	2.20551e+06	2.80591e+06	1.37702e+06	1.61792e+06	826363	1.76564e+06	1.99395e+06	3.78573e+06	1.71367e+06	1.60641e+06	3.79475e+06	2.19108e+06
CL0351	514.2	382.2	2.79274	514.214	Positive	[M+H]+	trans-Zeatin riboside-O-glucoside	Phytohormones	cluster Ⅵ	putative	-	C21H31N5O10	shared metabolite	244404	491546	427482	2.17077e+06	1.3883e+06	1.94014e+06	2.46598e+06	1.94133e+06	4.22237e+06	678412	1.28021e+06	891370	929644	529214	865362	190679	248598	160428	578037	451188	593043	376578	323934	323396	1.70761e+06	2.1098e+06	2.21838e+06
CL0831	515.1	497.4	7.52111	514.312	Positive	[M+H]+	LysoPC 18:5	Lipids	cluster Ⅰ	putative	-	C26H44NO7P	shared metabolite	119500	121159	173577	189149	291678	333794	347740	467352	481643	101312	34600.7	135771	289015	162558	189626	429672	512596	301234	109306	126280	112723	568956	396313	630961	247541	230982	206581
CL1117	515.119	191	2.85488	515.122	Negative	[M-H]-	Cynarin	Organic acids and derivatives	cluster Ⅷ	standard	C10445	C25H24O12		0	0	0	250422	168308	185178	0	0	0	0	0	0	0	0	0	0	0	0	0	0	0	0	0	0	0	0	0
CL1214	515.12	353.088	3.97241	515.119	Negative	[M-H]-	Isochlorogenic acid B	Hydroxycinnamoyl derivatives	cluster Ⅸ	putative	C10468	C25H24O12		316688	337827	377114	0	0	0	0	0	0	0	0	0	1.59182e+07	1.18698e+07	1.71009e+07	0	0	0	0	0	0	360646	591997	181984	0	0	0
CL1208	515.12	353.088	3.9032	515.119	Negative	[M-H]-	Isochlorogenic acid C	Hydroxycinnamoyl derivatives	cluster Ⅸ	putative	-	C25H24O12		307637	754833	180338	0	0	0	0	0	0	0	0	0	1.2918e+07	1.8384e+07	2.66477e+07	0	0	0	0	0	0	2.84528e+06	3.45192e+06	1.56336e+06	119033	151760	231346
CL0885	515.321	261.221	8.39614	515.317	Positive	[M+H]+	2-α-Linolenoyl-glycerol-1-O-glucoside	Lipids	cluster Ⅶ	putative	-	C27H46O9	shared metabolite	55108.6	58153.1	70923.1	126480	335828	322686	321043	625932	558764	134129	25773.8	31682.8	201096	127716	286188	1.30445e+06	921932	561554	52460.9	129244	51859.9	519626	456148	527994	155140	95546.1	65579.5
CL0892	515.321	261.221	8.55764	515.317	Positive	[M+H]+	1-α-Linolenoyl-glycerol-glucoside	Lipids	cluster Ⅶ	putative	-	C27H46O9	shared metabolite	75586.2	53253.9	98673.6	437139	1.12817e+06	580085	361407	552894	656962	340842	99079.9	94775.6	215820	209650	214353	1.51552e+06	858876	825353	110328	116008	130699	770228	937636	808827	134844	102537	99077.1
CL0354	516.2	384.2	2.79293	516.206	Positive	[M+H]+	DHZROG	Phytohormones	cluster Ⅵ	putative	-	C21H33N5O10		0	0	0	101427	61979.5	77833.2	84748.5	64162.3	148896	53385.8	68335.5	59634.5	45348	31819.2	64613.4	0	0	0	36789.6	39240.2	26064.7	0	0	0	71998.6	113785	108932
CL0815	516.304	184.073	7.49036	516.307	Positive	[M+H]+	LysoPC 18:4	Lipids	cluster Ⅵ	putative	-	C26H46NO7P		0	0	0	0	0	0	179743	353319	242100	0	0	0	0	0	0	197996	140981	64219	88401.8	275211	89923.2	51699.6	55256	67237.1	183266	188461	159052
CL1118	517.156	175	2.89231	517.156	Negative	[M-H]-	Sibiricose A5	Hydroxycinnamoyl derivatives	cluster Ⅴ	putative	-	C22H30O14	shared metabolite	2.18402e+06	7.21215e+06	2.96099e+06	1.1303e+06	1.17325e+06	962045	1.17555e+06	921716	1.44337e+06	2.46492e+06	2.11967e+06	3.67379e+06	1.66963e+06	1.26219e+06	1.1859e+06	202291	329384	311786	425283	365946	439956	98729.4	101953	96064.2	7.51092e+06	6.5746e+06	6.76297e+06
CL0914	517.337	263.237	8.99871	517.351	Positive	[M+H]+	2-Linoleoylglycerol-1-O-glucoside	Lipids	cluster Ⅶ	putative	-	C27H48O9		0	0	0	4058.8	13299.7	7847.1	9321	34209.2	29874.6	0	0	0	8386.82	5359.22	5637.85	83467.4	98408.3	29699.7	0	0	0	49596.7	12903.1	34431.3	8293.63	2142.23	7516.6
CL0923	517.337	263.237	9.17319	517.377	Positive	[M+H]+	1-Linoleoylglycerol-glucoside	Lipids	cluster Ⅶ	putative	-	C27H48O9		9151.67	5047.33	3393.18	12226.9	20386.5	19939.2	6613.88	35681.9	45880.3	15931.6	4039.78	3785.01	15488	9534.93	9189.72	158723	35902.7	24565.5	0	0	0	38609.1	20666.6	23911.7	6863.64	8240.39	1028.8
CL0768	518.1	184	6.45169	518.323	Positive	[M+H]+	LysoPC 18:3 isomer1	Lipids	cluster Ⅶ	putative	-	C26H48NO7P	shared metabolite	69748	71271.4	32851.2	95931.7	148611	208792	150836	106886	316740	59458.7	18655.3	69332.5	235427	117600	209378	762036	1.19381e+06	775337	74190.4	89681.1	59459.9	311692	329851	233317	158540	185628	141045
CL0841	518.2	184.1	7.65889	518.324	Positive	[M+H]+	LysoPC 18:3 (2n isomer)	Lipids	cluster Ⅵ	putative	-	C26H48NO7P	shared metabolite	193412	157025	161566	510555	979387	849550	1.35903e+06	2.90896e+06	1.96519e+06	444384	76294.5	64168	367168	128516	483298	2.67128e+06	1.01398e+06	527965	164044	1.00873e+06	177564	678351	907727	1.08844e+06	373144	431601	261174
CL0924	518.2	500.4	9.25731	518.394	Positive	[M+H]+	LysoPC 18:3 isomer3	Lipids	cluster Ⅸ	putative	-	C26H48NO7P	shared metabolite	927778	1.04023e+06	964793	738769	605149	1.19294e+06	958675	649755	1.49732e+06	282614	463190	843720	988010	1.03294e+06	1.07692e+06	869782	1.50725e+06	880766	646354	511844	659260	835809	1.22356e+06	588417	883080	1.24383e+06	1.11966e+06
CL0894	518.32	459.3	8.73181	518.32	Positive	[M+H]+	LPC(1-acyl 18:3)	Lipids	cluster Ⅵ	putative	-	C26H48NO7P	shared metabolite	4.08735e+07	3.36078e+07	6.58985e+07	6.72923e+07	6.26446e+07	1.04587e+08	8.7322e+07	9.21032e+07	1.02519e+08	3.29274e+07	4.1786e+07	1.29922e+07	4.21732e+07	6.25417e+07	7.5966e+07	4.62342e+07	5.40091e+07	2.81503e+07	5.10494e+07	3.24207e+07	6.61316e+07	9.80879e+07	8.56772e+07	5.16021e+07	7.20172e+07	8.86173e+07	8.83515e+07
CL0632	519	271	4.33641	519.114	Positive	[M+H]+	Apigenin O-malonylhexoside	Flavonoids	cluster Ⅸ	putative	-	C24H22O13		2077.06	1106.17	353.465	15012	13355.2	32368.3	6398.21	2972.15	31529.6	232974	1.04288e+06	162886	818821	1.09856e+06	1.45945e+06	0	0	0	17822.5	12353.5	8053.18	18980.3	14142.4	16530.5	24161.9	29358.2	15779.4
CL0413	519.1	271.6	3.07753	519.111	Positive	Protonated	Pelargonidin 3-O-malonylhexoside	Flavonoids	cluster Ⅰ	putative	-	C24H23O13+		0	0	0	0	0	0	0	0	0	0	0	0	0	0	0	0	0	0	7268.28	448.621	4534.6	1.22113e+06	297218	868809	0	0	0
CL1215	519.187	357.136	4.00805	519.186	Negative	[M-H]-	Terpineol monO-glucoside	Coumarins and lignans	cluster Ⅸ	putative	-	C26H32O11	shared metabolite	612019	1.15783e+06	946812	1.69701e+06	2.41857e+06	2.72137e+06	2.7448e+06	2.81834e+06	9.85772e+06	1.84534e+06	1.23172e+06	1.26897e+06	1.69062e+07	1.1054e+07	7.21607e+06	55327.9	71198.3	129661	403410	299983	249891	211123	377683	206237	427075	544970	257018
CL0895	520.1	461.4	8.53133	520.339	Positive	[M+H]+	LysoPC 18:2	Lipids	cluster Ⅷ	putative	C04100	C26H50NO7P	shared metabolite	151999	81220.4	226338	323694	324830	560070	221918	281091	409725	170028	207762	65835.6	88713.7	108266	135740	179973	120248	64530.5	163593	120604	217058	459108	269932	115644	238747	283656	232950
CL0886	520.34	184.073	8.36118	520.336	Positive	[M+H]+	LysoPC(18:2)	Lipids	cluster Ⅶ	putative	C04230	C26H50NO7P	shared metabolite	216921	211375	218675	593565	1.03481e+06	993520	403590	499210	754010	519450	86852.2	114194	528593	351935	625467	1.97604e+06	491254	389484	260689	353349	213260	774422	774460	592721	387786	413112	284329
CL0873	520.34	184.073	8.18869	520.34	Positive	[M+H]+	LysoPC 18:2(isomer)	Lipids	cluster Ⅶ	putative	-	C26H50NO7P	shared metabolite	327480	342883	293604	574226	1.24644e+06	1.0065e+06	1.37887e+06	2.42367e+06	2.43528e+06	846798	108798	104784	1.22088e+06	477759	1.76172e+06	5.5611e+06	1.68403e+06	859429	261915	970242	237446	1.42797e+06	2.18242e+06	1.72661e+06	491002	525754	362676
CL0635	521	273	4.35395	521.129	Positive	[M+H]+	Naringenin O-malonylhexoside	Flavonoids	cluster Ⅳ	putative	-	C24H24O13		0	0	0	3.15552e+06	2.91693e+06	4.34685e+06	208722	149674	289463	3.77179e+06	7.83142e+06	4.48456e+06	5.45388e+06	7.40449e+06	7.34032e+06	0	0	0	48044.7	42232.2	74113	297475	308957	335754	214732	296989	320801
CL1176	521.202	359.15	3.52199	521.203	Negative	[M-H]-	Lariciresinol-4'-O-glucoside	Coumarins and lignans	cluster Ⅴ	putative	-	C26H34O11		0	0	0	2.82282e+06	1.85611e+06	2.63586e+06	826995	539839	454099	0	0	0	801747	683707	767428	2.31723e+06	3.32466e+06	1.77164e+06	204228	278760	194014	1.23288e+06	1.94401e+06	1.70182e+06	2.9201e+06	3.04072e+06	3.50236e+06
CL1129	521.203	359.149	3.00347	521.179	Negative	[M-H]-	Isolariciresinol-9'-O-glucoside	Coumarins and lignans	cluster Ⅰ	putative	-	C26H34O11		0	0	0	0	0	0	0	0	0	0	0	0	3.35747e+06	2.20054e+06	3.13726e+06	60447	78798.5	81202.3	0	0	0	3.11836e+06	3.95274e+06	3.57978e+06	0	0	0
CL0921	522.2	184.1	9.04016	522.351	Positive	[M+H]+	1-Oleoyl-sn-glycero-3-phosphocholine	Lipids	cluster Ⅶ	standard	C03916	C26H52NO7P	shared metabolite	241255	276590	311629	1.22931e+06	1.85398e+06	1.32033e+06	812592	634335	1.1732e+06	613338	99088.1	115987	388674	314040	793551	3.23448e+06	637649	497196	200730	343089	184232	1.38543e+06	1.09657e+06	757755	566866	419368	377496
CL0908	522.4	184	8.85294	522.355	Positive	[M+H]+	LysoPC 18:1 (2n isomer)	Lipids	cluster Ⅶ	putative	-	C26H52NO7P	shared metabolite	29659.6	39052.7	38431.8	87608.9	188134	154565	179697	281004	321331	102860	12765	17756.4	114368	50534.2	148051	825322	180995	88579.9	27046.6	117817	41521.9	189199	215904	196096	48064.7	51711	36100.6
CL1284	523.1	329.2	5.96702	523.124	Negative	[M-H]-	Tricin O-eudesmic acid	Flavonoids	cluster Ⅰ	putative	-	C27H24O11	shared metabolite	24114.2	21340.6	41849.4	631424	667866	1.2916e+06	2.64282e+07	1.30846e+07	2.82753e+07	2.84989e+06	1.85591e+07	4.3988e+06	1.53319e+07	1.92048e+07	1.76533e+07	1.29963e+07	1.8858e+07	8.37757e+06	6.3406e+06	3.25464e+06	7.50804e+06	3.96011e+07	7.01621e+07	2.87787e+07	2.21181e+07	3.61357e+07	2.99069e+07
CL1169	523.21	361.14	3.5298	523.219	Negative	[M-H]-	(-)-secoisolariciresinol 4-O-β-D-giucopyranoside	Coumarins and lignans	cluster Ⅷ	putative	-	C26H36O11		0	0	0	4.73926e+07	5.21047e+07	5.06674e+07	162163	59407.4	75303.5	64376	50603.3	61824.7	2.1525e+06	1.30713e+06	1.36066e+06	178512	202463	152374	1.09183e+06	1.2225e+06	939193	41852.7	123876	70544.9	668914	478561	536466
CL0909	524.1	184	8.85035	524.361	Positive	[M+H]+	LysoPC 18:0 (2n isomer)	Lipids	cluster Ⅶ	putative	-	C26H54NO7P	shared metabolite	24942.9	27228.6	24257.4	59879.3	128151	106728	128010	216944	249398	77506.1	11063.8	11261.1	80736.4	40796.9	109270	590859	133021	72755.4	22504.4	76834.5	23522.5	115689	133039	134374	35224.1	36083.2	26669
CL0941	524.36	184.1	9.86494	524.368	Positive	[M+H]+	LysoPC 18:0 isomer2	Lipids	cluster Ⅸ	standard	C04230	C26H54NO7P	shared metabolite	345683	300729	661540	896910	607798	1.51026e+06	254492	231007	362737	256491	463019	159540	719198	1.09759e+06	1.15887e+06	227818	195320	100004	647266	381803	951530	1.47444e+06	937146	457927	167337	268271	260490
CL0942	526.1	184.4	9.86813	526.379	Positive	[M+H]+	LysoPC 19:6	Lipids	cluster Ⅸ	putative	-	C27H44NO7P	shared metabolite	95047.2	91724	177256	244455	158877	434916	77117.9	54408.6	102794	81285.5	136028	49359.5	214353	311495	334677	63278.2	55245.3	29193.4	194001	116744	262935	412050	244732	125386	41192.6	74398.6	80885.8
CL0619	527	331	4.19704	527.154	Positive	[M+H]+	Tricin 4'-O-(β-guaiacylglyceryl) ether 2	Flavonoids	cluster Ⅵ	putative	-	C27H26O11		11850.6	1112.57	12541.9	343947	333716	537605	3.24723e+07	1.8617e+07	4.00872e+07	0	0	0	0	0	0	780430	821351	526910	1.82698e+06	1.19358e+06	2.79367e+06	5.88109e+06	8.29975e+06	2.77627e+06	1.70617e+07	2.72422e+07	2.19106e+07
CL0749	527.1	331	5.79404	527.153	Positive	[M+H]+	Tricin 4'-O-β-guaiacylglycerol	Flavonoids	cluster Ⅰ	putative	-	C27H26O11	shared metabolite	7284.82	3004.79	9044.27	82225.4	126714	206237	5.54164e+06	3.02681e+06	8.64294e+06	979730	3.87773e+06	1.30206e+06	6.88534e+06	6.44014e+06	7.65792e+06	2.10261e+06	2.60424e+06	1.16613e+06	1.39571e+06	827122	1.43845e+06	5.39982e+06	8.90512e+06	4.57616e+06	3.93295e+06	6.83059e+06	4.47204e+06
CL0739	527.155	331.08	5.64198	527.152	Positive	[M+H]+	Salcolin B	Flavonoids	cluster Ⅰ	putative	-	C27H26O11	shared metabolite	28607.3	21292.1	33216.3	326243	454839	693410	1.46955e+07	8.1897e+06	2.18017e+07	3.40003e+06	1.38311e+07	4.57265e+06	2.70435e+07	2.35194e+07	2.82898e+07	7.11728e+06	8.65605e+06	4.117e+06	4.60769e+06	2.91372e+06	4.41263e+06	1.94233e+07	3.03951e+07	1.66468e+07	1.19719e+07	1.90051e+07	1.23688e+07
CL1066	529.1	193.1	2.26958	529.156	Negative	[M-H]-	5-O-Feruloyl quinic acid glucoside	Quinate and derivatives	cluster Ⅷ	putative	-	C23H30O14		28835.2	47907	50867.7	1.03305e+06	665381	700608	0	0	0	0	0	0	0	0	0	0	0	0	0	0	0	0	0	0	0	0	0
CL1241	531.12	337.06	4.39982	531.114	Negative	[M-H]-	Feruloylsinapoyltartaric acid	Hydroxycinnamoyl derivatives	cluster Ⅳ	putative	-	C25H24O13		6102.36	19138.6	14955.3	0	0	0	0	0	0	3.31522e+06	1.53997e+06	1.59053e+06	156802	107216	170172	0	0	0	5057.63	3377.47	9724.77	11599.3	8179.27	4584.59	0	0	0
CL1146	532.1	285	3.14241	534.097	Negative	[M-H]-	Cyanidin O-malonylhexoside	Flavonoids	cluster Ⅰ	putative	-	C24H23O14		10302.1	6997.65	31356.6	0	0	0	18638.6	7040.05	4223.45	1459.3	13356	2782.77	0	0	0	1870.77	1409.35	1407.66	0	0	0	1.02401e+06	322581	695725	12328.3	4169.04	6962.22
CL0842	532.34	184.073	7.66097	532.302	Positive	[M+H]+	LysoPC 19:3	Lipids	cluster Ⅵ	putative	-	C27H50NO7P	shared metabolite	20399.9	15227.4	8050.48	46264.7	132602	48233.9	113947	274617	243176	32221.8	17407	11376.9	14261.2	9758.27	4437.3	436017	85304.5	36994.3	26761	128642	14549.9	34455.7	99871.9	10594.7	39420.6	39363.6	9669.05
CL1103	534.15	149.01	2.86575	534.145	Negative	[M-H]-	DIMBOA-glycoside-hex	Benzoxazinoids	cluster Ⅱ	putative	-	C21H29NO15		963804	1.19403e+06	489010	0	0	0	0	0	0	0	0	0	0	0	0	0	0	0	0	0	0	2.03415e+06	4.9097e+06	2.22693e+06	853166	604702	742576
CL0770	534.3	184.1	6.25157	534.348	Positive	[M+H]+	LysoPC 19:2 isomer1	Lipids	cluster Ⅷ	putative	-	C27H52NO7P		113124	111525	70094.4	348478	434478	668571	0	0	0	0	0	0	0	0	0	0	0	0	0	0	0	265553	220334	221072	422355	336889	311259
CL0785	534.355	184.073	6.58367	534.323	Positive	[M+H]+	LysoPC 19:2(2n isomer)	Lipids	cluster Ⅶ	putative	-	C27H52NO7P	shared metabolite	85535.3	83664.3	48992.2	291034	650563	495705	318677	461273	782831	724590	83421.5	83493.5	260954	119371	297910	1.30769e+06	1.90022e+06	1.29771e+06	97489.1	223358	81904.4	416440	329072	355039	519290	465744	265300
CL0795	534.355	184.073	6.70747	534.323	Positive	[M+H]+	LysoPC 19:2 isomer2	Lipids	cluster Ⅶ	putative	-	C27H52NO7P		52553.9	65049.2	37594.5	221480	393949	431684	193617	223118	390055	192226	37747.4	96673.6	184762	104674	150577	755647	861194	762791	0	0	0	279589	195882	171649	321664	381338	245524
CL0915	534.4	263.3	8.99963	534.359	Positive	[M+NH4]+	MGMG (18:2) isomer1	Lipids	cluster Ⅶ	putative	-	C27H48O9	shared metabolite	92957.8	65364.2	120138	168698	588322	496094	471491	1.28534e+06	1.44138e+06	166915	36002.6	27193.1	418855	351273	313947	6.11845e+06	2.45971e+06	2.46657e+06	35564.2	60602.8	58758.2	3.13773e+06	977591	1.38828e+06	215666	139293	137928
CL0556	535	287	4.11869	535.106	Positive	[M+H]+	Luteolin O-malonylhexoside	Flavonoids	cluster Ⅰ	putative	-	C24H22O14		318842	679855	960727	0	0	0	128085	92831.2	148870	0	0	0	0	0	0	58651.4	33433.2	82708.2	123153	145617	213969	1.14074e+07	1.38531e+07	1.20334e+07	0	0	0
CL1167	535	491.3	3.6589	535.13	Negative	[M-H]-	Tricin O-sinapic acid	Flavonoids	cluster Ⅳ	putative	-	C28H24O11	shared metabolite	1.11158e+06	918055	706227	210216	197345	145833	2.95863e+06	2.08813e+06	2.64994e+06	6.57892e+06	7.02062e+06	9.38234e+06	1.3612e+06	1.18932e+06	1.25421e+06	95760.7	92579.1	80120.1	1.37706e+06	1.243e+06	1.1656e+06	161688	202974	172287	3.9084e+06	4.20396e+06	3.32843e+06
CL0367	535.1	287.5	2.83669	535.107	Positive	Protonated	Cyanidin 3-O-malonylhexoside	Flavonoids	cluster Ⅰ	putative	-	C24H23O14+		9732.13	21018.5	7961.96	13020.4	6191.17	1340.18	80982.1	12184.3	478.003	12601.6	87060.6	6454.3	12363.7	5754.95	9410.86	12834.3	16493	10328.9	1775.22	5472.01	1357.65	9.9737e+06	2.23765e+06	6.49899e+06	0	0	0
CL0657	535.109	331.1	4.38393	535.143	Positive	[M+H]+	Tricin 5-O-acetylglucoside	Flavonoids	cluster Ⅳ	putative	-	C25H26O13		0	0	0	57453.2	69159.8	124833	451655	300280	697610	3.3329e+06	5.03221e+06	3.44952e+06	263085	213133	208713	0	0	0	0	0	0	42392	68433.7	28801	615094	1.20043e+06	873448
CL1185	535.182	373.129	3.76163	535.181	Negative	[M-H]-	1-Hydroxyterpinin monO-glucoside	Coumarins and lignans	cluster Ⅳ	putative	-	C26H32O12		1.16466e+06	808889	727805	585367	577480	812345	626798	388235	678379	4.66936e+06	4.66078e+06	5.35604e+06	3.57204e+06	2.48925e+06	2.99736e+06	691913	634848	1.11655e+06	328786	358529	334245	0	0	0	3.24886e+06	3.04654e+06	2.67798e+06
CL0465	535.2	499.3	3.60032	535.143	Positive	[M+H]+	di-C,C-pentosyl-apigenin	Flavonoids	cluster Ⅴ	putative	-	C25H26O13		78385.5	88168.6	197777	14274.5	52262.9	194030	0	0	0	1.10971e+07	838797	598458	418559	213113	1.06016e+06	2.47012e+06	2.66362e+06	2.08326e+06	1.04657e+07	1.10469e+07	1.2191e+07	1.35402e+07	2.54599e+07	9.82112e+06	2.71861e+07	3.24786e+07	3.52678e+07
CL0773	536.1	184.4	6.58208	536.334	Positive	[M+H]+	LysoPC 19:1 (2n isomer)	Lipids	cluster Ⅶ	putative	-	C27H54NO7P	shared metabolite	112202	119206	52232.7	215168	310431	505215	140331	115113	329106	124578	42748.1	123426	306096	184598	282832	734950	842208	707098	123349	123124	108679	393668	313125	226605	260661	270079	229467
CL0934	536.1	184.5	9.55132	536.369	Positive	[M+H]+	LysoPC 19:1 isomer4	Lipids	cluster Ⅸ	putative	-	C27H54NO7P	shared metabolite	29187.3	31468.2	30996.5	65551.3	72239.6	107879	81753	81750.6	143046	49529.5	17302.8	14945.2	69197.6	78498.7	111880	195193	78714.8	56062.8	58109.5	32888.2	38409.5	72531.2	109708	43219.1	104163	81069.9	60415
CL0798	536.3	184.2	6.89111	536.169	Positive	[M+H]+	LysoPC 19:1	Lipids	cluster Ⅵ	putative	-	C27H54NO7P		0	0	0	0	0	0	79096	104418	207552	0	0	0	157550	36069.4	211806	0	0	0	0	0	0	0	0	0	0	0	0
CL0935	536.371	184.073	9.40287	536.368	Positive	[M+H]+	LysoPC 19:1 isomer3	Lipids	cluster Ⅵ	putative	-	C27H54NO7P	shared metabolite	33458.8	13148	20384.6	48557.4	70651.4	90307.5	242545	238854	285638	69078.2	7562.88	13287	104851	45232.6	199277	485511	145805	79365.2	35251.1	154119	58914.2	104162	315255	157994	163032	80608.5	75010.2
CL0629	537	289	4.35488	537.124	Positive	[M+H]+	Eriodictyol O-malonylhexoside	Flavonoids	cluster Ⅳ	putative	-	C24H24O14		0	0	0	187829	181228	322138	63331.5	43624.4	76057.6	343332	376611	360115	154182	160346	503500	0	0	0	6480.73	26387.9	35400.7	0	0	0	195212	242514	258695
CL0790	537	184.6	6.58109	537.167	Positive	[M+H]+	LysoPC 19:1 isomer2	Lipids	cluster Ⅶ	putative	-	C27H54NO7P		0	0	0	17636.6	15794.5	33165.8	10284.4	6662.13	17504.2	8435.54	1669.06	9811.61	18027.5	10469.9	17634.5	50712.6	52477.8	39157.6	8867.28	6630.57	12352.6	23816.5	18709.2	14446	17887.5	16834.5	15609.9
CL0292	537.1	177.4	2.50073	537.177	Positive	[M+H]+	Syringic acid O-feruloyl-O-hexoside	Benzoic acids and derivatives	cluster Ⅳ	putative	-	C25H28O13		0	0	0	0	0	0	0	0	0	387931	561066	323836	0	0	0	0	0	0	33095.5	47809.3	22237.1	0	0	0	0	0	0
CL0843	540.1	481.2	7.65856	540.304	Positive	[M+H]+	LysoPC 20:6	Lipids	cluster Ⅵ	putative	-	C28H46NO7P	shared metabolite	8.72525e+06	6.34284e+06	6.71248e+06	2.50672e+07	3.97687e+07	3.5537e+07	6.98933e+07	1.0749e+08	8.53659e+07	2.31661e+07	4.60942e+06	3.09913e+06	1.46217e+07	5.62672e+06	2.01454e+07	9.5394e+07	4.27972e+07	2.29185e+07	9.78592e+06	4.46269e+07	1.00078e+07	3.05986e+07	3.76357e+07	4.36341e+07	1.70316e+07	1.81263e+07	1.36198e+07
CL0887	542.324	483.248	8.36218	542.316	Positive	[M+H]+	2-Hydroxy-5,8,11,14,17-icosapentaenoyloxy]propyl-2-(trimethylammonio)ethyl phosphate	Alkaloids	cluster Ⅶ	putative	-	C28H48NO7P	shared metabolite	1.93694e+07	2.0454e+07	2.03162e+07	5.52986e+07	8.63308e+07	7.93874e+07	4.19164e+07	5.54054e+07	7.18169e+07	4.33031e+07	8.36509e+06	7.74051e+06	4.90495e+07	3.56112e+07	5.32219e+07	1.35408e+08	5.00382e+07	3.53136e+07	3.04662e+07	3.63159e+07	2.09215e+07	6.2385e+07	5.7821e+07	4.70405e+07	3.29824e+07	3.31737e+07	2.47261e+07
CL0910	544.4	485.2	9.04284	544.369	Positive	[M+H]+	LysoPC 20:4	Lipids	cluster Ⅶ	putative	-	C28H50NO7P	shared metabolite	1.43982e+06	1.53909e+06	1.55692e+06	4.77993e+06	7.64725e+06	7.50569e+06	2.96556e+06	4.26815e+06	6.25327e+06	3.51714e+06	624573	636984	2.08841e+06	1.92841e+06	2.56686e+06	1.77477e+07	2.86528e+06	2.39215e+06	1.21853e+06	1.9464e+06	1.35727e+06	8.56233e+06	3.27121e+06	2.7535e+06	1.85463e+06	2.38653e+06	1.75798e+06
CL0881	546.1	405.5	8.3434	546.341	Positive	[M+H]+	LysoPC 20:3 (2n isomer)	Lipids	cluster Ⅵ	putative	-	C28H52NO7P	shared metabolite	2.76961e+06	3.45173e+06	2.15471e+06	1.46123e+06	3.21481e+06	2.24546e+06	4.6312e+06	8.41411e+06	6.51415e+06	2.66541e+06	834161	831905	1.86113e+06	1.02744e+06	2.11847e+06	5.40661e+06	3.24447e+06	2.43348e+06	326478	1.40946e+06	479549	1.99454e+06	2.27449e+06	2.53489e+06	1.83341e+06	2.16171e+06	1.89912e+06
CL0899	546.355	184.073	8.72884	546.355	Positive	[M+H]+	LysoPC 20:3	Lipids	cluster Ⅵ	putative	-	C28H52NO7P	shared metabolite	219282	171792	160154	1.51718e+06	1.4723e+06	2.34626e+06	1.00017e+06	1.0465e+06	1.61804e+06	285838	94029.6	118615	594653	450608	684253	798385	572795	470855	247598	223422	217804	632805	363724	428761	1.85765e+06	1.73484e+06	1.41828e+06
CL1143	547.167	223.1	3.20151	547.166	Negative	[M-H]-	Furanofructosyl-α-D-(6-mustard acyl)glucoside	Hydroxycinnamoyl derivatives	cluster Ⅶ	putative	-	C23H32O15		0	0	0	0	0	0	0	0	0	261492	262568	322870	0	0	0	941167	855705	600617	103196	138142	142057	0	0	0	0	0	0
CL1120	547.167	205.1	3.10308	547.166	Negative	[M-H]-	Sibiricose A6	Hydroxycinnamoyl derivatives	cluster Ⅶ	putative	-	C23H32O15		10951.8	67668.9	5931.42	0	0	0	0	0	0	0	0	0	57587.6	36455.5	28435.8	919263	853278	373708	0	0	0	43463.2	21472.8	53233	470491	356676	306569
CL1113	547.167	223.1	2.83454	547.167	Negative	[M-H]-	β-D-Furanofructosyl-α-D-(3-mustard acyl)glucoside	Hydroxycinnamoyl derivatives	cluster Ⅶ	putative	-	C23H32O15		0	0	0	133525	29933.6	77735.3	623752	523165	396560	384846	482018	520377	0	0	0	2.82404e+06	3.46249e+06	1.56711e+06	707005	750127	718476	0	0	0	475968	465909	421164
CL0926	548.36	184	9.33063	548.37	Positive	[M+H]+	LysoPC 20:2 (2n isomer)	Lipids	cluster Ⅷ	putative	-	C28H54NO7P	shared metabolite	165042	186262	209077	1.55394e+06	2.03025e+06	1.91915e+06	740165	390405	715780	246495	92348	176071	992731	1.20651e+06	1.94652e+06	895494	701499	496980	451471	186496	375439	1.13921e+06	1.99434e+06	853952	1.24856e+06	870711	779098
CL0647	549.1	301.4	4.40514	549.123	Positive	[M+H]+	Chrysoeriol O-malonylhexoside	Flavonoids	cluster Ⅳ	putative	-	C25H24O14		0	0	0	1.93819e+07	2.15718e+07	3.01175e+07	2.08835e+06	890320	2.52119e+06	1.41717e+08	2.45226e+08	1.70744e+08	6.23883e+07	7.54863e+07	8.02662e+07	178652	138525	113798	405337	320339	808467	886392	1.04605e+06	328386	6.54689e+06	9.98889e+06	1.14686e+07
CL1231	549.199	387.146	4.23295	549.198	Negative	[M-H]-	5'-Methoxymatairesinoside	Coumarins and lignans	cluster Ⅰ	putative	-	C27H34O12		0	0	0	115253	152611	154983	0	0	0	0	0	0	520810	278703	387458	0	0	0	0	0	0	779163	945571	763053	0	0	0
CL0767	549.3	283.3	5.88023	549.303	Positive	[M+H]+	Cymarin	Terpenoids	cluster Ⅲ	putative	C08859	C30H44O9		0	0	0	0	0	0	0	0	0	107373	25815.9	1373.6	0	0	0	0	0	0	1.31434e+07	1.25371e+07	1.10637e+07	0	0	0	0	0	0
CL0946	550.37	184.1	10.0886	550.383	Positive	[M+H]+	LysoPC 20:1	Lipids	cluster Ⅷ	putative	-	C28H56NO7P	shared metabolite	107431	109960	167236	732577	803963	1.54003e+06	203124	188146	279757	167219	52863.3	68804	649796	784429	948834	582135	330618	185127	121597	48788.5	116186	990734	670850	629145	303672	468624	326995
CL0661	551	303.1	4.43993	551.127	Positive	[M+H]+	Tricetin O-malonylhexoside	Flavonoids	cluster Ⅳ	putative	-	C24H22O15		0	0	0	2.03736e+06	2.09109e+06	2.32777e+06	134332	120443	252520	1.27604e+07	2.80319e+07	1.69145e+07	3.82969e+06	4.35045e+06	4.79969e+06	0	0	0	53448.8	56933.4	85454.7	184160	171602	120104	314128	535271	525011
CL0273	551.1	509.3	2.61919	551.308	Positive	[M+H]+	Hordatine A	Phenolamides	cluster Ⅶ	putative	C08307	C28H38N8O4		2906.45	854.964	2976.13	0	0	0	0	0	0	4086.75	2476.67	1680.65	0	0	0	1.27555e+06	2.95474e+06	1.19224e+06	0	0	0	4037.42	4298.01	4288.65	0	0	0
CL0462	551.14	497.2	3.39478	551.135	Positive	[M+H]+	di-C,C-pentosyl-luteolin	Flavonoids	cluster Ⅲ	putative	-	C25H26O14		0	0	0	0	0	0	0	0	0	0	0	0	73692.9	72292.2	107311	0	0	0	138733	174491	196605	0	0	0	0	0	0
CL1135	551.213	389.167	3.22139	551.179	Negative	[M-H]-	5'-Methoxyisolariciresinol-9'-O-glucoside	Coumarins and lignans	cluster Ⅳ	putative	-	C27H36O12		0	0	0	1.34911e+06	1.78253e+06	1.68519e+06	0	0	0	9.099e+06	6.61707e+06	8.08431e+06	4.72402e+06	3.93133e+06	3.93819e+06	891224	785665	1.08804e+06	0	0	0	1.29436e+06	2.6049e+06	1.37639e+06	0	0	0
CL1312	552.1	478.3	7.8108	552.33	Negative	[M-H]-	LysoPS 20:0	Lipids	cluster Ⅵ	putative	-	C26H52NO9P	shared metabolite	6866.68	8492.07	6612.86	4711.45	5470.03	6346.87	37148.8	57713.6	37162.6	7744.74	1010.08	826.901	12636.6	2212.24	18507.3	68058.8	20067.1	10231.9	3447.93	11067	1933.73	12336.8	15805.3	12560.5	12803.7	11768.1	8336.77
CL0948	552.39	184.1	10.1903	552.399	Positive	[M+H]+	LysoPC 20:0	Lipids	cluster Ⅱ	standard	-	C28H58NO7P	shared metabolite	4.89535e+06	3.18823e+06	3.5218e+06	3.63757e+06	1.61169e+06	2.09394e+06	76454.7	97636.9	107025	152637	141436	55323.3	154124	167967	479435	160545	247952	85810.1	805512	1.46627e+06	1.16782e+06	129114	62315	214597	35037.8	23400.1	23961.7
CL1307	555.3	495.5	7.62339	555.285	Negative	[M-H]-	Cucurbitacin E	Terpenoids	cluster Ⅳ	putative	C08797	C32H44O8		0	0	0	7064.64	6338.86	5099.82	0	0	0	191542	101128	78058.6	0	0	0	0	0	0	11732.2	12073.9	6147.7	15445.8	15507	18122.1	0	0	0
CL0844	556.1	497.2	7.65876	556.354	Positive	[M+H]+	LysoPC 21:5	Lipids	cluster Ⅵ	putative	-	C29H50NO7P	shared metabolite	359579	219696	264239	944558	1.66768e+06	1.45068e+06	2.65965e+06	4.24203e+06	2.90749e+06	1.05957e+06	233052	119847	470622	210182	696846	3.74567e+06	1.68562e+06	1.09176e+06	456585	2.08697e+06	475172	1.16718e+06	1.51536e+06	1.96167e+06	773922	784863	504881
CL0473	558.282	207.2	3.46273	558.251	Positive	[M+H]+	N', N''-disinapoylspermidine	Phenolamides	cluster Ⅲ	putative	-	C29H39N3O8		15496.1	7744.83	84652.8	434025	713002	521802	0	0	0	155490	117208	106242	0	0	0	0	0	0	2.44655e+06	1.89332e+06	1.6037e+06	42436.1	15189.4	23540.5	0	0	0
CL1276	561.1	329.1	5.73194	561.117	Negative	[M-H]-	Tricin O-malonyl rhamnoside	Flavonoids	cluster Ⅸ	putative	-	C26H26O14		0	0	0	0	0	0	0	0	0	0	0	0	82661.2	72833.4	101643	0	0	0	0	0	0	0	0	0	0	0	0
CL1235	561.198	357.134	4.50211	561.197	Negative	[M-H]-	Pinoresinol-acetylglucose	Coumarins and lignans	cluster Ⅱ	putative	-	C28H34O12		2.59524e+07	2.82984e+07	4.85674e+07	0	0	0	0	0	0	260422	563030	762990	0	0	0	0	0	0	0	0	0	0	0	0	0	0	0
CL1194	563.1	269.1	3.93688	563.139	Negative	[M-H]-	Apigenin O-hexosyl-O-pentoside	Flavonoids	cluster Ⅶ	putative	-	C26H28O14		0	0	0	15559.4	23480.1	309.651	0	0	0	0	0	0	1.52562e+06	2.102e+06	2.0218e+06	6.6221e+07	9.41414e+07	6.79502e+07	1.35057e+06	1.3759e+06	2.44168e+06	1.53908e+06	4.06847e+06	937634	327037	347969	372161
CL1012	565.055	322.9	0.643761	565.047	Negative	[M-H]-	UDP-α-D-glucose	Nucleotide and derivates	cluster Ⅸ	standard	D07738	C15H24N2O17P2	shared metabolite	1.08362e+07	1.34349e+07	1.03782e+07	1.26287e+07	7.86822e+06	8.07089e+06	2.41469e+07	1.48716e+07	2.13976e+07	3.39987e+06	6.22057e+06	4.9388e+06	2.32733e+07	2.19559e+07	1.87838e+07	1.38273e+07	2.04999e+07	1.41765e+07	4.71236e+06	4.65423e+06	5.78392e+06	6.07242e+06	2.85686e+07	1.15895e+07	2.93017e+06	4.2145e+06	4.42517e+06
CL0610	565.12	317.072	4.18368	565.168	Positive	[M+H]+	Tamarixetin-3-O-(6''-malonyl)glucoside	Flavonoids	cluster Ⅳ	putative	-	C25H24O15		71821.2	142000	184013	0	0	0	233967	123105	248381	2.11813e+06	6.18753e+06	2.69904e+06	0	0	0	0	0	0	84370.5	72585.5	116705	2.78471e+06	2.84663e+06	2.26367e+06	0	0	0
CL0569	565.155	367.1	3.91572	565.155	Positive	[M+H]+	C-pentosyl-apigenin O-hexoside	Flavonoids	cluster Ⅴ	putative	-	C26H28O14		51213.2	50080	67703.4	0	0	0	0	0	0	0	0	0	26589.2	36480	297244	251754	280578	231739	494933	470931	577438	0	0	0	4.19968e+07	4.84826e+07	5.05962e+07
CL0480	565.155	433.11	3.49461	565.156	Positive	[M+H]+	Apigenin-6-C-(2''-xylosyl)glucoside	Flavonoids	cluster Ⅵ	putative	-	C26H28O14	shared metabolite	49582.5	41981	244037	42317.5	46512.5	828591	2.32619e+08	1.97563e+08	2.58105e+08	1.81778e+07	2.138e+07	1.59773e+07	82109.6	1.58844e+06	363572	62284.9	312641	33985.8	276877	34872.1	249451	140902	86941.5	29201.8	541533	800615	703964
CL0448	565.2	409.1	3.31343	565.156	Positive	[M+H]+	Isoschaftoside	Flavonoids	cluster Ⅴ	standard	-	C26H28O14	shared metabolite	25689.3	39765.9	37126.3	14979.4	16714.6	10482.1	66127.9	42796.8	278199	4.39047e+06	5.50399e+06	4.46933e+06	2.66983e+07	2.21052e+07	2.55835e+07	8.33685e+06	7.9619e+06	9.30755e+06	1.63222e+07	1.78747e+07	1.77278e+07	1.15754e+07	1.54779e+07	9.38568e+06	4.30289e+07	4.78353e+07	4.18185e+07
CL0731	566.1	184.4	5.79526	566.314	Positive	[M+H]+	LysoPC 21:0	Lipids	cluster Ⅵ	putative	-	C29H60NO7P	shared metabolite	90554.1	44321.6	29743.1	407912	897953	890460	953124	1.86932e+06	1.58212e+06	1.07657e+06	172438	194836	618117	283556	752608	2.65935e+06	1.00958e+06	667471	280556	1.10058e+06	367312	444950	325300	454512	778014	922886	685681
CL0584	567.3	405.2	3.94932	567.17	Positive	[M+H]+	Tricin O-glycerylhexoside	Flavonoids	cluster Ⅳ	putative	-	C26H30O14		0	0	0	276065	450572	660835	4.38397e+06	4.21609e+06	7.33698e+06	2.0226e+07	3.92825e+07	1.8867e+07	8.61791e+06	9.88852e+06	1.01009e+07	5.12161e+06	4.9163e+06	4.1132e+06	1.13422e+07	9.17119e+06	1.2059e+07	3.22283e+06	9.29532e+06	2.53155e+06	2.6052e+07	3.11397e+07	3.13837e+07
CL0750	568.1	184.4	5.7949	568.316	Positive	[M+H]+	LysoPC 22:6	Lipids	cluster Ⅵ	putative	-	C30H50NO7P		0	0	0	23672.2	37025.2	52322.2	40973.1	84802.7	54285	45635.7	5592.95	11922.3	21193.3	17800.4	33944.9	118295	57861.7	25268.5	18383.7	55873.3	21343.5	22739.4	15960.3	19945.1	36231.3	44293.3	30693.4
CL0916	576.359	184.073	8.9475	576.4	Positive	[M+H]+	A-ergocryptine	Alkaloids	cluster Ⅴ	putative	-	C32H41N5O5		0	0	0	0	0	0	0	0	0	0	0	0	0	0	0	29319.6	20039.7	9231.48	0	0	0	17918.4	19810.5	22098.8	52899.2	41973.9	34686.7
CL0523	577	287.01	4.07484	577.156	Positive	[M+H]+	Procyanidin A2	Flavonoids	cluster Ⅰ	putative	C10237	C30H24O12		19712.2	55325.6	17615.1	2.84969e+06	2.25338e+06	1.83162e+06	0	0	0	0	0	0	404734	315576	442505	0	0	0	0	0	0	7.8044e+06	4.17502e+06	4.41613e+06	375738	720703	280228
CL0434	577	287	3.23149	577.153	Positive	[M+H]+	Procyanidin A1	Flavonoids	cluster Ⅰ	putative	-	C30H24O12		0	0	0	0	0	0	49911.1	20183.6	32409.5	0	0	0	0	0	0	0	0	0	0	0	0	3.90066e+06	1.10823e+06	2.16857e+06	0	0	0
CL0437	579	433	3.59583	579.172	Positive	[M+H]+	Vitexin 2''-O-beta-L-rhamnoside	Flavonoids	cluster Ⅴ	standard	C12628	C27H30O14		49805.2	245147	55589.2	1.34507e+08	1.33934e+08	1.52351e+08	7.25254e+07	7.17931e+07	7.69047e+07	7.69243e+06	8.12519e+06	7.66219e+06	0	0	0	777003	659554	582019	1.29989e+06	1.25612e+06	1.70164e+06	7.80216e+06	7.86017e+06	8.85775e+06	1.88039e+08	2.00592e+08	1.98629e+08
CL0400	579	409	3.51169	579.172	Positive	[M+H]+	Di-Catechin	Flavonoids	cluster Ⅰ	putative	-	C30H26O12		0	0	0	0	0	0	0	0	0	405026	290238	446544	187729	157648	167132	76113.1	87919.3	57078	0	0	0	2.02991e+06	2.13447e+06	1.69641e+06	589645	663329	574605
CL0658	579.1	331.1	4.38379	579.134	Positive	[M+H]+	Tricin O-malonylhexoside	Flavonoids	cluster Ⅳ	putative	-	C26H26O15		0	0	0	1.46783e+06	1.71684e+06	2.35795e+06	1.85675e+07	1.19965e+07	3.19617e+07	1.04392e+08	1.83968e+08	1.14243e+08	7.17607e+06	8.19412e+06	9.18889e+06	665794	1.25594e+06	611453	4.72951e+07	4.20116e+07	6.71621e+07	727443	1.52149e+06	552805	2.7055e+07	4.78713e+07	4.72812e+07
CL1074	579.1	267.2	2.59762	579.304	Negative	[M-H]-	Hordatine B	Phenolamides	cluster Ⅶ	putative	C08308	C29H40N8O5		0	0	0	0	0	0	0	0	0	0	0	0	0	0	0	9.04374e+06	1.6923e+06	4.11381e+06	0	0	0	0	0	0	0	0	0
CL0578	579.171	271.06	3.92606	579.17	Positive	[M+H]+	5,7,4'-trihydroxy isoflavone-7-O-galactoside-rhamnose	Flavonoids	cluster Ⅸ	putative	-	C27H30O14		58432.4	52840.1	128418	0	0	0	1.0057e+06	1.27189e+06	2.83643e+06	0	0	0	1.48881e+08	1.20575e+08	1.51961e+08	6.90448e+07	5.86085e+07	5.62473e+07	6.52426e+06	7.7614e+06	8.05762e+06	0	0	0	3.25848e+07	3.03605e+07	3.97547e+07
CL0531	579.171	313.073	3.72804	579.169	Positive	[M+H]+	Isovitexin-2''-O-rhamnoside	Flavonoids	cluster Ⅰ	putative	-	C27H30O14		0	0	0	0	0	0	0	0	0	6.82277e+06	7.53937e+06	5.29868e+06	0	0	0	0	0	0	0	0	0	1.12864e+07	1.03488e+07	8.85135e+06	0	0	0
CL0340	579.2	271.2	2.75223	579.179	Positive	[M+H]+	Procyanidin B1	Flavonoids	cluster Ⅱ	putative	C10221	C30H26O12		4.26465e+06	1.81903e+07	6.48282e+06	0	0	0	0	0	0	0	0	0	0	0	0	0	0	0	0	0	0	0	0	0	89795.8	95656.2	15743.4
CL1327	580.365	506.325	9.0339	580.342	Negative	[M-H]-	Ergotamine	Alkaloids	cluster Ⅶ	putative	C07544	C33H35N5O5	shared metabolite	191326	189274	211386	555929	791274	995690	311627	497568	621769	450118	68989.1	75484.2	276969	244630	283407	1.72354e+06	261605	211866	125610	234658	139791	1.02526e+06	321967	291113	203841	271307	181169
CL0504	581.1	435.3	3.58974	581.173	Positive	[M+H]+	C-hexosyl-Naringenin O-rhamnoside	Flavonoids	cluster Ⅴ	putative	-	C26H28O15		13756.3	24882.4	25150.4	1.71921e+07	2.0002e+07	2.59808e+07	5.94558e+06	5.85467e+06	5.97417e+06	506643	533704	527888	0	0	0	0	0	0	95739.7	98971.9	130160	551677	619434	785333	3.63523e+07	3.58591e+07	3.70063e+07
CL0406	581.1	431.3	3.12269	581.151	Positive	[M+H]+	6-C-hexosyl luteolin O-pentoside	Flavonoids	cluster Ⅴ	putative	-	C26H28O15		59943.7	41504.7	17521.7	7612.94	4650.11	6218.39	0	0	0	0	0	0	8.27476e+06	7.63979e+06	1.10616e+07	977585	359749	358187	1.7263e+07	1.28254e+07	1.89799e+07	623682	1.11581e+06	277538	2.93998e+07	3.57573e+07	3.84701e+07
CL0517	581.148	287.059	3.64648	581.173	Positive	[M+H]+	Kaempferol-3-O-sambubioside	Flavonoids	cluster Ⅶ	putative	-	C26H28O15		0	0	0	0	0	0	0	0	0	0	0	0	1.96945e+06	1.62928e+06	1.56951e+06	1.57078e+07	1.04827e+07	8.60022e+06	6.2245e+06	4.01579e+06	9.4683e+06	1.44594e+06	2.03003e+06	793226	0	0	0
CL0463	581.151	383.3	3.40584	581.15	Positive	[M+H]+	C-pentosylhexoside-luteolin	Flavonoids	cluster Ⅳ	putative	-	C26H28O15		0	0	0	0	0	0	0	0	0	1.98844e+08	1.97044e+08	2.39308e+08	0	0	0	0	0	0	0	0	0	0	0	0	0	0	0
CL0575	581.2	273	3.92746	581.174	Positive	[M+H]+	Narirutin	Flavonoids	cluster Ⅸ	putative	C09793	C27H32O14		78322.5	94011.8	66071.3	0	0	0	54543.6	58049.8	136506	0	0	0	1.08247e+07	8.29475e+06	1.25446e+07	3.67506e+06	2.8055e+06	2.94739e+06	283644	368513	408973	0	0	0	1.55462e+06	1.51213e+06	1.73337e+06
CL0285	584.2	325	2.40667	584.274	Positive	[M+H]+	N',N",N"'-p-coumaroyl-cinnamoyl-caffeoyl spermidine	Phenolamides	cluster Ⅷ	putative	-	C34H37N3O6	shared metabolite	97647.7	179481	138508	1.37012e+06	1.09534e+06	896474	707741	493401	999478	607099	493298	474717	766961	410909	871004	741316	616081	681023	498231	541092	570730	1.67693e+06	1.67308e+06	1.40578e+06	1.07672e+06	1.63426e+06	1.34165e+06
CL0888	588.4	184.1	8.38691	588.361	Positive	[M+H]+	LysoPC 23:3	Lipids	cluster Ⅵ	putative	-	C31H58NO7P	shared metabolite	2.08816e+06	1.90744e+06	1.29272e+06	1.16687e+06	2.87411e+06	1.82281e+06	2.75416e+06	5.7734e+06	4.34613e+06	3.31511e+06	575712	653489	1.67365e+06	709498	1.8213e+06	7.53218e+06	3.33492e+06	2.25314e+06	602648	2.44242e+06	641555	1.68504e+06	2.26024e+06	2.37103e+06	1.47294e+06	1.6796e+06	1.39061e+06
CL0813	588.4	183.9	7.2658	588.372	Positive	[M+H]+	LysoPC 23:3	Lipids	cluster Ⅶ	putative	-	C31H58NO7P	shared metabolite	520325	474790	385698	344789	795931	521190	630961	1.28322e+06	917389	873689	181141	182045	440309	202773	426057	2.44967e+06	1.01276e+06	652780	346666	789405	260502	698101	661217	725127	372064	423897	324321
CL1254	591.1	367.2	4.88423	591.171	Negative	[M-H]-	Disinapoyl hexoside	Hydroxycinnamoyl derivatives	cluster Ⅵ	putative	-	C28H32O14		0	0	0	16574.9	7571.8	7299.06	2.95863e+06	1.50856e+06	1.64051e+06	254005	523022	531260	0	0	0	404802	598070	249563	60810.7	74909.7	77619	57448.4	25394.4	35814.9	1.30612e+06	1.96305e+06	2.05727e+06
CL1232	591.208	387.144	4.42653	591.172	Negative	[M-H]-	Medioresinol-acetylglucoside	Coumarins and lignans	cluster Ⅱ	putative	-	C29H36O13		1.04529e+06	958060	1.85158e+06	4578.36	1683.78	2266.43	0	0	0	0	0	0	0	0	0	0	0	0	0	0	0	0	0	0	0	0	0
CL0677	593.185	447.128	4.70554	593.188	Positive	[M+H]+	Chrysoeriol-C-rhamnoside-O-rhamnoside	Flavonoids	cluster Ⅷ	putative	-	C28H32O14		18371.1	13362.4	12706.8	3.63178e+06	3.22632e+06	4.35992e+06	0	0	0	13419.4	56390.4	6317.29	469004	399744	654588	0	0	0	2398.97	13846.1	361416	0	0	0	0	0	0
CL0546	594.39	576.391	3.7402	594.401	Positive	[M+H]+	Esculeogenin A-O-rhamnoside	Terpenoids	cluster Ⅵ	putative	-	C33H55NO8		0	0	0	0	0	0	6.5365e+06	7.17955e+06	5.4141e+06	197428	253994	292166	0	0	0	0	0	0	1.71839e+06	1.08167e+06	2.0013e+06	0	0	0	493370	881472	776438
CL0306	595	287	2.59305	595.167	Positive	Protonated	Pelargonin chloride	Flavonoids	cluster Ⅱ	standard	C08725	C27H31O15+		1.65701e+08	5.09472e+08	2.19749e+08	0	0	0	95827.5	55865.3	13439.7	0	0	0	0	0	0	0	0	0	9058.49	101101	17024.3	177411	374598	2.48693e+06	0	0	0
CL0600	595.1	301.4	4.01016	595.167	Positive	[M+H]+	Chrysoeriol O-hexosyl-O-pentoside	Flavonoids	cluster Ⅶ	putative	-	C27H30O15		140951	306392	613368	30932.2	61781.5	16212.2	320115	759532	1.30672e+06	0	0	0	4.81958e+06	7.94697e+06	7.71103e+06	5.49508e+07	6.13601e+07	4.14001e+07	1.00696e+07	9.06659e+06	1.51346e+07	604688	1.51999e+06	652092	326542	404231	429246
CL1180	595.166	287	3.86531	595.156	Negative	[M-H]-	Eriocitrin	Flavonoids	cluster Ⅱ	putative	C09732	C27H32O15		5.84125e+06	9.47749e+06	1.40222e+07	0	0	0	0	0	0	0	0	0	0	0	0	0	0	0	35208.1	36258.3	67773.4	9.99065e+06	1.31079e+07	8.61075e+06	0	0	0
CL0398	595.166	457.2	3.07899	595.167	Positive	[M+H]+	Apigenin 6,8-C-diglucoside	Flavonoids	cluster Ⅰ	standard	C10195	C27H30O15		0	0	0	7066.98	14911.8	18748	2.77099e+06	1.19457e+06	2.10469e+06	3.34352e+06	4.14582e+06	3.74627e+06	2.27272e+06	1.80609e+06	2.41214e+06	115812	70984.5	79148.2	575669	603627	674666	1.47403e+07	1.99378e+07	1.36353e+07	6.83771e+06	7.85893e+06	8.15037e+06
CL0479	595.166	313.07	3.46161	595.167	Positive	[M+H]+	Isosaponarin(Isovitexin-4'-O-glucoside)	Flavonoids	cluster Ⅵ	putative	-	C27H30O15		0	0	0	0	0	0	3.57326e+07	3.20402e+07	4.09549e+07	1.07007e+07	1.78016e+07	9.56803e+06	0	0	0	0	0	0	9.11592e+06	7.54782e+06	1.04423e+07	0	0	0	4.28883e+07	4.65129e+07	4.62422e+07
CL0560	595.166	287.054	3.86377	595.165	Positive	[M+H]+	Kaempferol-3-O-neohesperidoside*	Flavonoids	cluster Ⅱ	putative	-	C27H30O15		9.12166e+07	1.27965e+08	1.51754e+08	0	0	0	357274	3.10469e+07	236205	0	0	0	0	0	0	1.32131e+06	825983	818031	823225	557611	769005	1.22343e+08	1.14847e+08	1.12954e+08	532156	610682	378157
CL0515	595.17	463.13	3.67043	595.165	Positive	[M+H]+	5,7,4'-Trihydroxy-8-methoxyflavone-6-C-[Xylosyl-(1-2)]-glucoside	Flavonoids	cluster Ⅵ	putative	-	C27H30O15		1499.57	513.771	4099.16	0	0	0	1.8092e+07	1.41914e+07	3.10251e+07	4.92143e+06	4.11758e+06	5.3174e+06	4541.85	1773.44	1447.16	24166.8	2609.59	3569.16	144904	76027	121968	0	0	0	1.08691e+07	1.23353e+07	1.29201e+07
CL0442	595.2	397.1	3.27515	595.164	Positive	[M+H]+	C-pentosyl-chrysoeriol O-hexoside	Flavonoids	cluster Ⅶ	putative	-	C27H30O15		19914.1	141406	45916	775579	879427	1.12497e+06	1.70923e+07	1.27018e+07	1.63192e+07	0	0	0	113446	61754.7	138877	6.05437e+07	7.42087e+07	6.26212e+07	0	0	0	2.25287e+06	3.49952e+06	2.21411e+06	1.45266e+07	1.4988e+07	1.52754e+07
CL0603	595.3	449.1	4.06503	595.167	Positive	[M+H]+	Kaempferol 3-O-glucoside-2‘-O-rhamnoside	Flavonoids	cluster Ⅰ	standard	-	C27H30O15		0	0	0	2.45741e+07	1.65819e+07	2.2516e+07	76470.8	94420	230406	26021.8	114338	3999.04	0	0	0	58062.7	20362.1	61421.5	26858.9	92980	627334	5.84163e+07	3.71255e+07	3.16513e+07	0	0	0
CL0464	595.3	449.1	3.40476	595.164	Positive	[M+H]+	Kaempferol 3-O-glucoside-O-rhamnoside	Flavonoids	cluster Ⅳ	putative	-	C27H30O15		0	0	0	0	0	0	1.81824e+06	1.23648e+06	791647	2.60086e+07	2.13182e+07	2.70892e+07	832620	825064	1.04789e+06	2.58227e+06	1.29932e+06	1.11926e+06	1.25875e+06	956280	1.55211e+06	373718	535214	194994	4.04536e+06	6.21215e+06	5.78402e+06
CL0501	600.265	249.1	3.58675	600.262	Positive	[M+NH4]+	Manglieside E	Phenolic acids	cluster Ⅲ	putative	-	C28H38O13		66589.3	30223.3	36583.6	0	0	0	0	0	0	1.22586e+06	2.45754e+06	1.64915e+06	37796.5	44155.4	60417.4	451110	522054	428272	1.0606e+07	1.4152e+07	1.13799e+07	0	0	0	0	0	0
CL1207	607.1	299	3.99679	607.167	Negative	[M-H]-	Chrysoeriol 7-O-rutinoside	Flavonoids	cluster Ⅸ	putative	-	C28H32O15		135933	374659	390596	0	0	0	221225	443743	787663	579799	1.90194e+06	318510	4.80365e+07	4.32293e+07	5.26723e+07	1.46593e+07	9.47547e+06	9.75308e+06	1.1287e+07	1.09117e+07	1.40639e+07	0	0	0	2.231e+07	2.18795e+07	2.65747e+07
CL1173	607.2	445	3.57547	607.165	Negative	[M-H]-	Spinosin	Flavonoids	cluster Ⅵ	standard	C17834	C28H32O15		0	0	0	0	0	0	292076	232339	185301	0	0	0	24054.2	22728.8	9429.31	0	0	0	0	0	0	0	0	0	0	0	0
CL0526	609.1	463.3	3.69059	609.183	Positive	[M+H]+	Chrysoeriol C-hexosyl-O-rhamnoside	Flavonoids	cluster Ⅳ	putative	-	C28H32O15		0	0	0	887764	909947	1.07528e+06	293628	285899	1.96688e+07	4.01945e+07	2.42782e+07	3.80781e+07	0	0	0	0	0	0	570229	529830	564430	645491	744959	539284	2.5565e+07	2.67218e+07	2.39419e+07
CL0355	609.181	301.071	2.81358	609.181	Positive	Protonated	Peonidin-3-O-rutinoside	Flavonoids	cluster Ⅱ	putative	-	C28H33O15+		6.60327e+07	1.40864e+08	3.75123e+07	20727.6	41085.7	31997.7	52735	65066.1	52986	22310.6	51812.5	49022.9	0	0	0	0	0	0	0	0	0	88342.7	87921.3	327646	0	0	0
CL1218	609.182	301.086	3.99872	609.177	Negative	[M-H]-	Hesperetin-7-O-rutinoside (Hesperidin)	Flavonoids	cluster Ⅸ	standard	C09755	C28H34O15		0	0	0	0	0	0	10472.7	22901.8	25097.9	59208.3	154024	33525.9	3.33568e+06	2.81473e+06	3.58661e+06	568842	326508	353560	425383	394789	487297	0	0	0	736313	713538	842259
CL0549	609.2	301.1	3.99916	609.18	Positive	[M+H]+	Diosmin	Flavonoids	cluster Ⅸ	standard	C10039	C28H32O15		318861	1.04018e+06	1.93219e+06	0	0	0	1.33855e+06	2.44532e+06	5.21103e+06	4.47295e+06	2.59473e+07	2.9518e+06	1.97088e+08	1.72673e+08	2.04426e+08	8.09362e+07	4.96837e+07	4.60005e+07	4.47175e+07	4.6061e+07	5.85467e+07	0	0	0	1.07388e+08	1.15872e+08	1.43179e+08
CL0267	611	303	2.74923	611.162	Positive	Protonated	Delphinidin 3-O-rutinoside (Tulipanin)	Flavonoids	cluster Ⅱ	putative	C16315	C27H31O16+		4.17632e+06	8.92785e+06	1.16951e+07	0	0	0	0	0	0	0	0	0	29063.4	14564.1	57094	0	0	0	4863.9	13986.5	9042.17	162377	106020	36911.7	0	0	0
CL0388	611.1	431.3	3.0111	611.162	Positive	[M+H]+	6-C-hexosyl-luteolin O-hexoside	Flavonoids	cluster Ⅴ	putative	-	C27H30O16		27441.8	121787	42241.7	599534	570135	659821	0	0	0	0	0	0	0	0	0	9.98107e+06	4.61438e+06	6.08161e+06	0	0	0	5.01448e+06	7.08751e+06	3.25425e+06	1.78489e+07	1.98025e+07	2.18344e+07
CL0451	611.1	449.3	3.20491	611.162	Positive	[M+H]+	Luteolin 3',7-di-O-glucoside	Flavonoids	cluster Ⅴ	putative	-	C27H30O16		0	0	0	0	0	0	9.13845e+07	8.10625e+07	1.04306e+08	0	0	0	0	0	0	0	0	0	9.6611e+07	6.36399e+07	1.055e+08	0	0	0	2.1693e+08	2.29446e+08	2.37445e+08
CL0356	611.159	593.153	2.80146	611.162	Positive	[M+H]+	Kaempferol-6,8-di-C-glucoside	Flavonoids	cluster Ⅴ	putative	-	C27H30O16		0	0	0	0	0	0	5.2751e+06	3.57416e+06	5.41745e+06	0	0	0	0	0	0	0	0	0	0	0	0	0	0	0	1.93729e+07	2.1064e+07	2.56499e+07
CL0430	611.161	287.054	3.32478	611.162	Positive	[M+H]+	Kaempferol-3,7-di-O-β-D-glucopyranoside	Flavonoids	cluster Ⅳ	putative	-	C27H30O16		0	0	0	0	0	0	0	0	0	1.05748e+08	1.45995e+08	1.16767e+08	0	0	0	870980	1.23561e+06	1.13902e+06	0	0	0	0	0	0	0	0	0
CL0484	611.161	287.057	3.50244	611.161	Positive	[M+H]+	Luteolin-di-O-glucoside	Flavonoids	cluster Ⅸ	putative	-	C27H30O16		18377.1	34668.9	417608	136894	17721.7	196016	0	0	0	0	0	0	91827.1	3.00073e+06	31790.6	340668	289954	209515	99869.1	59501.5	634598	948376	203141	51312.3	0	0	0
CL0505	611.19	303	3.62035	611.188	Positive	[M+H]+	Hesperetin 5-rutinoside	Flavonoids	cluster Ⅱ	putative	C09755	C28H34O15	shared metabolite	2.20737e+07	5.37839e+07	5.58522e+07	43915.6	18509.8	43663.3	12490.8	11450.5	995.032	4315.02	22133	6958.91	61679.5	39981.7	98542.5	45151.2	28748.2	8398.61	67156.4	76809	93876.7	8.22191e+06	1.53652e+07	8.84453e+06	992.48	11470.6	6376.17
CL0596	611.2	465.1	4.00161	611.162	Positive	[M+H]+	6-C-hexosyl-tricetin O-rhamnoside	Flavonoids	cluster Ⅸ	putative	-	C27H30O16		0	0	0	3.51972e+06	2.96649e+06	3.52338e+06	0	0	0	62930.4	659394	470223	7.4997e+06	6.21925e+06	7.60604e+06	2.22289e+06	1.43461e+06	1.30825e+06	1.29805e+06	1.28788e+06	1.59399e+06	7.33839e+06	5.90738e+06	2.75878e+06	3.50859e+06	3.77388e+06	5.21765e+06
CL0507	611.2	465.1	3.62027	611.161	Positive	[M+H]+	O-hexosyl-tricetin O-rhamnoside	Flavonoids	cluster Ⅱ	putative	-	C27H30O16		1.07182e+07	1.98497e+07	2.48287e+07	0	0	0	0	0	0	0	0	0	44873.7	34619.2	68758.5	5370.08	7439.92	5008.05	5468.63	3486.59	24288.2	3.30126e+06	7.87536e+06	3.66922e+06	0	0	0
CL0371	611.2	473.1	2.87115	611.162	Positive	[M+H]+	di-C,C-hexosyl-luteolin	Flavonoids	cluster Ⅳ	putative	-	C27H30O16		37937.6	23861.3	27904.7	0	0	0	465450	190877	234760	1.14818e+07	1.44616e+07	2.16192e+07	2.8996e+06	2.81756e+06	4.47692e+06	161889	43617.2	35823.8	1.13876e+06	720609	1.17362e+06	4.23495e+06	7.90929e+06	2.43669e+06	2.16822e+06	3.79481e+06	3.38951e+06
CL0206	611.2	287	1.82173	611.189	Positive	[M+H]+	Gallocatechin-gallocatechin	Flavonoids	cluster Ⅱ	putative	-	C30H26O14		298772	1.2706e+06	882631	0	0	0	107929	1044.03	19269.5	0	0	0	0	0	0	34393.7	91078.3	2868.93	0	0	0	58501.5	48046.7	13092.3	0	0	0
CL0102	613.1	355	0.803096	613.158	Positive	[M+H]+	Glutathione	Amino acids and derivatives	cluster Ⅲ	putative	C02320	C20H32N6O12S2	shared metabolite	365919	482043	414980	6.39378e+06	3.15059e+06	4.59264e+06	5.57489e+06	4.58576e+06	2.12275e+06	7.47798e+06	1.05939e+07	5.94479e+06	3.10278e+06	6.70083e+06	3.79738e+06	7.30634e+06	8.9382e+06	1.20091e+07	2.55975e+07	1.94334e+07	3.20846e+07	459219	744739	514635	240830	243911	273239
CL0129	613.1	484.27	1.11948	613.159	Positive	[M+H]+	Oxidized glutathione	Amino acids and derivatives	cluster Ⅶ	putative	C00127	C20H32N6O12S2	shared metabolite	1.22927e+06	1.24919e+06	1.29619e+06	1.02249e+07	7.05831e+06	1.02965e+07	1.3356e+07	1.2219e+07	9.0026e+06	5.67264e+06	6.72142e+06	3.70737e+06	6.35621e+06	7.44467e+06	5.50579e+06	1.00785e+07	1.40809e+07	1.24474e+07	1.04673e+07	1.01335e+07	1.25163e+07	3.00902e+06	5.17504e+06	2.79046e+06	415153	698838	757748
CL0386	613.1	451.1	2.99456	613.169	Positive	[M+H]+	Eriodictiol C-hexosyl-O-hexoside	Flavonoids	cluster Ⅴ	putative	-	C27H32O16		194041	127432	215724	0	0	0	0	0	0	0	0	0	0	0	0	0	0	0	0	0	0	0	0	0	2.06807e+07	2.3036e+07	2.20544e+07
CL0424	621.1	287.3	3.12213	621.109	Positive	Protonated	Cyanidin O-malonyl-malonylhexoside	Flavonoids	cluster Ⅰ	putative	-	C27H25O17+	shared metabolite	59128	61984.2	5140.43	10818.3	9822.11	1413.35	140192	24728.9	18584.1	6150.72	89677.6	2843.84	19041	5264.89	18001.3	13878.8	3858.51	12027.8	7743.5	5215.47	5777.56	1.08617e+07	3.1758e+06	6.34166e+06	118709	38153.4	36922.2
CL1233	621.219	417.155	4.13461	621.219	Negative	[M-H]-	Syringaresinol-aceGlu	Coumarins and lignans	cluster Ⅶ	putative	-	C30H38O14	shared metabolite	47850.4	65078.6	45807.4	16103.1	3566.81	6741.46	38395.9	18377.9	70757.3	293231	249161	503724	37108.2	37027.1	135178	276258	220929	242050	122237	134170	163492	24144.2	37491.2	47289.6	186026	182724	182389
CL1157	623.1	341.2	3.56396	623.161	Negative	[M-H]-	Isorhamnetin-3-Galactoside-6''-Rhamnoside	Flavonoids	cluster Ⅴ	putative	-	C28H32O16		0	0	0	0	0	0	0	0	0	0	0	0	0	0	0	0	0	0	1.46986e+06	914209	1.88733e+06	0	0	0	5.09293e+06	4.98115e+06	3.96025e+06
CL0547	625.1	301.6	3.78066	625.177	Positive	[M+H]+	Chrysoeriol O-hexosyl-O-hexoside	Flavonoids	cluster Ⅴ	putative	-	C28H32O16		0	0	0	0	0	0	0	0	0	0	0	0	132959	191414	157876	379144	528483	309711	0	0	0	325289	510890	234334	2.38155e+07	2.74347e+07	3.36767e+07
CL0570	625.17	317.075	3.91771	625.177	Positive	[M+H]+	Isorhamnetin-7-O-rutinoside	Flavonoids	cluster Ⅱ	putative	-	C28H32O16		1.33726e+08	1.65669e+08	1.93083e+08	67927.9	52730.2	20020.8	0	0	0	0	0	0	0	0	0	106296	86796.8	129072	1.48397e+06	775750	1.43067e+06	2.09324e+07	2.75242e+07	9.41864e+06	0	0	0
CL0418	625.176	607.2	3.36679	625.177	Positive	[M+H]+	Chrysoeriol-6,8-di-C-glucoside	Flavonoids	cluster Ⅶ	standard	-	C28H32O16		28606.8	185963	111370	2.35235e+06	2.15724e+06	2.75687e+06	4.57198e+06	3.74242e+06	4.88075e+06	0	0	0	0	0	0	8.23998e+07	6.40453e+07	5.54537e+07	0	0	0	5.09026e+06	1.07249e+07	5.02197e+06	1.00009e+07	1.32883e+07	1.13403e+07
CL0461	625.177	463	3.56553	625.177	Positive	[M+H]+	Isorhamnetin 3-O-neohesperidoside	Flavonoids	cluster Ⅴ	standard	-	C28H32O16		253978	77362.4	177775	0	0	0	1.01101e+07	9.64218e+06	1.80969e+07	0	0	0	0	0	0	0	0	0	6.61742e+07	3.9067e+07	6.98685e+07	0	0	0	1.33437e+08	1.44074e+08	1.45978e+08
CL0357	625.2	607.1	2.80703	625.176	Positive	[M+H]+	8-C-hexosyl chrysoeriol O-hexoside	Flavonoids	cluster Ⅴ	putative	-	C28H32O16		0	0	0	0	0	0	0	0	0	0	0	0	0	0	0	0	0	0	0	0	0	0	0	0	917573	925052	1.73287e+06
CL0651	625.2	177.2	4.40166	625.154	Positive	[M+H]+	Luteolin O-feruloylhexoside isomer1	Flavonoids	cluster Ⅴ	putative	-	C31H28O14		0	0	0	51874.1	26996.4	42123.5	219607	55124.1	167177	0	0	0	0	0	0	0	0	0	90953.3	56148.4	112126	0	0	0	7.22539e+06	1.02838e+07	1.22114e+07
CL0689	625.2	177.2	4.91589	625.154	Positive	[M+H]+	Luteolin O-feruloylhexoside isomer2	Flavonoids	cluster Ⅴ	putative	-	C31H28O14		0	0	0	64655.3	20890.3	62517	0	0	0	0	0	0	0	0	0	0	0	0	0	0	0	122588	147275	65256.9	719673	1.32105e+06	1.61932e+06
CL0232	625.4	301	2.08629	625.175	Positive	Protonated	Peonidin 3, 5-diglucoside chloride	Flavonoids	cluster Ⅱ	putative	-	C28H33O16+		35086.3	103722	37826.7	0	0	0	0	0	0	0	0	0	0	0	0	0	0	0	0	0	0	0	0	0	0	0	0
CL0329	627.1	465.1	2.67536	627.157	Positive	[M+H]+	8-C-hexosyl-hesperetin O-hexoside	Flavonoids	cluster Ⅴ	putative	-	C27H30O17		0	0	0	0	0	0	0	0	0	0	0	0	0	0	0	0	0	0	0	0	0	0	0	0	1.48323e+07	1.65647e+07	1.7643e+07
CL0497	627.156	465.1	3.56186	627.18	Positive	[M+H]+	Quercetin 3,7-bis-O-β-D-glucoside	Flavonoids	cluster Ⅴ	putative	-	C27H30O17		0	0	0	0	0	0	693393	737074	1.30041e+06	0	0	0	0	0	0	0	0	0	5.63866e+06	2.9437e+06	6.56916e+06	0	0	0	1.58848e+07	1.83874e+07	1.85756e+07
CL0968	636.413	495.4	11.0206	636.422	Positive	[M+H]+	PE(oxo-11:0/16:0)	Lipids	cluster Ⅵ	putative	-	C32H62NO9P	shared metabolite	3.22361e+07	3.38233e+07	3.56129e+07	6.77265e+07	2.30416e+07	9.109e+07	1.35142e+08	1.13097e+08	1.39972e+08	2.49891e+07	1.72475e+08	8.80231e+07	5.76287e+07	9.34814e+07	9.77703e+07	8.06547e+07	1.03618e+08	4.51439e+07	6.48415e+07	4.16093e+07	1.08996e+08	1.21647e+08	1.26829e+08	4.39592e+07	1.11654e+08	1.3832e+08	1.78122e+08
CL0590	639.1	331.4	3.99073	639.19	Positive	[M+H]+	Tricin 5-O-rutinoside	Flavonoids	cluster Ⅲ	putative	-	C29H34O16		40994.5	4246.31	19477.9	7747.07	4772.71	6727.5	426358	723152	1.98879e+06	118111	833951	49433.4	3.68654e+06	3.04019e+06	4.87829e+06	1.52961e+06	1.83375e+06	1.12253e+06	1.50034e+07	1.39009e+07	2.01922e+07	0	0	0	1.16896e+07	1.41178e+07	1.6129e+07
CL0548	639.147	493.098	3.99462	639.157	Positive	[M+H]+	Isorhamnetin-3-O-glucuronide-7-O-rhamnoside	Flavonoids	cluster Ⅲ	putative	-	C28H30O17	shared metabolite	191161	96173.6	234931	39678.7	106326	97716.6	9.13098e+06	1.66327e+07	3.62738e+07	3.59494e+06	1.54687e+07	1.26211e+06	8.10658e+07	6.64762e+07	8.22276e+07	2.87979e+07	3.49503e+07	2.20801e+07	1.92194e+08	1.78551e+08	2.02698e+08	315188	186129	83979.9	1.27387e+08	1.59059e+08	1.65402e+08
CL1170	639.2	161	3.64104	639.189	Negative	[M-H]-	Plantamajoside	Organic acids and derivatives	cluster Ⅴ	putative	C10485	C29H36O16		0	0	0	0	0	0	0	0	0	0	0	0	316065	259294	427890	0	0	0	0	0	0	0	0	0	279656	309756	385040
CL0642	641.138	479.1	4.34911	641.183	Positive	[M+H]+	Selgin O-hexosyl-O-hexoside isomer1	Flavonoids	cluster Ⅴ	putative	-	C28H32O17		0	0	0	215017	141108	279748	1.4536e+06	1.33531e+06	4.58185e+06	1.80644e+06	6.58318e+06	3.16987e+06	1.0209e+06	892282	1.40338e+06	0	0	0	2.2121e+06	1.6063e+06	2.89239e+06	213373	380272	127155	6.5842e+06	8.18194e+06	8.08574e+06
CL0477	641.16	317.06	3.45101	641.172	Positive	[M+H]+	2'-Hydoxy,5-methoxy Genistein-4',7-O-diglucoside	Flavonoids	cluster Ⅴ	putative	-	C28H32O17		0	0	0	0	0	0	0	0	0	197352	428217	182559	1.96109e+06	1.34179e+06	3.40925e+06	0	0	0	101037	73367.3	101115	0	0	0	4.12644e+06	4.589e+06	6.3704e+06
CL0994	649.1	145	0.730157	649.199	Negative	[M-H]-	D(+)-Melezitose O-rhamnoside	Alcohols and polyols	cluster Ⅱ	putative	-	C24H42O20		101161	145227	313189	4417.54	4695.74	8560.74	197456	62293.6	88516.1	126609	58388.6	83973.6	3213.38	3969.17	2974.41	0	0	0	17736.5	21270	20367	38993.3	39532	42760.9	143128	126762	105224
CL0675	653.3	344.9	4.6818	653.208	Positive	[M+H]+	3’,4’,5’-TrimethoxyTricetin O-rutinoside	Flavonoids	cluster Ⅴ	putative	-	C30H36O16		0	0	0	0	0	0	19093.5	6082.11	46454.8	9085.9	39536.3	40196.8	409570	374472	649715	10348.2	24836.7	7958.66	280842	313636	468906	0	0	0	3.4805e+07	4.6168e+07	3.96316e+07
CL0623	653.3	405.1	4.11258	653.172	Positive	[M+H]+	Tricin O-malonyl-O-glycerolhexoside	Flavonoids	cluster Ⅳ	putative	-	C29H32O17		0	0	0	128742	151385	150475	1.29322e+06	1.86136e+06	3.24937e+06	1.5094e+07	4.34338e+07	1.67412e+07	665511	685944	853403	237096	158105	166324	389426	275091	428632	789673	2.26854e+06	790928	3.36644e+06	5.88559e+06	4.55285e+06
CL0586	655.188	331.08	4.0878	655.185	Positive	[M+H]+	5,7,4'-Trihydroxy-6,8-dimethoxyisoflavone-7-O-galactoside-glucoside	Flavonoids	cluster Ⅴ	putative	-	C29H34O17		0	0	0	0	0	0	5.97547e+06	2.88651e+06	5.56087e+06	6.19281e+06	2.01379e+07	8.65963e+06	0	0	0	1.38084e+06	2.74501e+06	791945	0	0	0	0	0	0	2.03424e+07	2.33144e+07	3.00153e+07
CL0543	655.188	330.9	3.78487	655.188	Positive	[M+H]+	Tricin 7-O-dihexoside	Flavonoids	cluster Ⅴ	putative	-	C29H34O17		0	0	0	0	0	0	0	0	0	298430	707435	273586	0	0	0	251655	461578	229376	0	0	0	342652	558780	203519	1.35515e+07	1.59578e+07	1.83341e+07
CL0679	655.2	207.2	4.71919	655.17	Positive	[M+H]+	Luteolin C-sinapoylhexoside	Flavonoids	cluster Ⅴ	putative	-	C32H30O15		0	0	0	0	0	0	0	0	0	0	0	0	0	0	0	0	0	0	0	0	0	0	0	0	2.16434e+06	3.68613e+06	4.18812e+06
CL0397	655.2	331.1	3.18212	655.183	Positive	[M+H]+	Tricin 5-O-dihexoside	Flavonoids	cluster Ⅴ	putative	-	C29H34O17		0	0	0	36043.3	45619.8	84136.2	1.05275e+06	536395	631675	0	0	0	0	0	0	0	0	0	0	0	0	0	0	0	4.67428e+06	6.3669e+06	6.8587e+06
CL0788	655.2	331.1	6.63788	655.181	Positive	[M+H]+	Tricin O-caffeoyl-4'-O-(coniferyl alcohol)ether	Flavonoids	cluster Ⅰ	putative	-	C36H30O12		6705.55	8958.56	6990.58	380494	216617	777437	88364.7	37661.4	67124.5	1.2916e+06	6.39819e+06	2.05966e+06	7.19246e+06	1.28358e+07	1.06065e+07	0	0	0	416698	142412	518593	1.61417e+07	2.82002e+07	9.56049e+06	132972	254962	130336
CL0290	655.2	331.1	2.49905	655.187	Positive	Protonated	Malvidin 3,5-diglucoside (Malvin)	Flavonoids	cluster Ⅰ	standard	C08718	C29H35O17+		0	0	0	0	0	0	0	0	0	0	0	0	0	0	0	0	0	0	0	0	0	20319.6	429695	35031.7	0	0	0
CL0643	655.2	207.2	4.35094	655.167	Positive	[M+H]+	C-hexosyl-luteolin O-sinapic acid	Flavonoids	cluster Ⅴ	putative	-	C32H30O15		0	0	0	0	0	0	876145	331795	795435	283330	1.50289e+06	850926	0	0	0	164415	139845	46476.1	162944	140865	184706	0	0	0	1.91336e+07	2.67163e+07	3.34813e+07
CL1247	657.1	495.1	4.65958	657.182	Negative	[M-H]-	Tricin 4'-O-(syringyl alcohol) ether 5-O-hexoside	Flavonoids	cluster Ⅴ	putative	-	C32H34O15		0	0	0	0	0	0	757188	541269	1.36136e+06	0	0	0	853402	1.09966e+06	1.13921e+06	0	0	0	693076	674532	1.1629e+06	395943	730171	346228	1.78736e+07	2.25016e+07	2.38251e+07
CL0591	659.195	331.3	4.12018	659.194	Positive	[M+H]+	Tricin 4'-O-(syringyl alcohol) ether 7-O-hexoside	Flavonoids	cluster Ⅵ	putative	-	C32H34O15		0	0	0	66792.8	29266.5	111765	1.04112e+07	5.01455e+06	6.93629e+06	0	0	0	0	0	0	4.08876e+06	4.49358e+06	2.95868e+06	0	0	0	0	0	0	0	0	0
CL0653	659.2	331	4.4219	659.194	Positive	[M+H]+	Tricin 4'-O-(syringyl alcohol)ether O-hexoside	Flavonoids	cluster Ⅲ	putative	-	C32H34O15		0	0	0	30688.4	31052.4	77520.6	5.66498e+06	7.05178e+06	1.02532e+07	9.65117e+06	2.65677e+07	1.41655e+07	6.41985e+06	8.30012e+06	9.53043e+06	0	0	0	4.71555e+07	3.35137e+07	5.32833e+07	1.59626e+06	3.89912e+06	1.82618e+06	2.45119e+07	3.71795e+07	3.43419e+07
CL0688	659.3	331	4.73839	659.195	Positive	[M+H]+	Tricin O-hexosyl-O-syringin alcohol	Flavonoids	cluster Ⅲ	putative	-	C32H34O15		45143.6	21695.8	32584.8	0	0	0	2.49099e+07	1.28189e+07	2.37124e+07	2.38651e+06	7.29263e+06	3.03167e+06	3.08359e+07	2.87745e+07	3.72315e+07	0	0	0	9.12708e+07	7.557e+07	1.04478e+08	1.18587e+07	2.30194e+07	1.07016e+07	0	0	0
CL0933	660.1	519.2	9.44209	660.338	Positive	[M+H]+	LysoPC 28:2	Lipids	cluster Ⅵ	putative	-	C36H70NO7P	shared metabolite	4.79161e+06	4.33426e+06	4.0535e+06	8.75854e+06	6.96589e+06	1.38884e+07	5.11292e+07	4.48757e+07	4.77814e+07	2.9248e+06	1.195e+07	9.93768e+06	4.00807e+06	4.29669e+06	4.36779e+06	1.48804e+07	2.27137e+07	1.29439e+07	5.05567e+06	4.98857e+06	7.26433e+06	5.6047e+06	1.23038e+07	5.19394e+06	4.44054e+07	2.58381e+07	2.73371e+07
CL0130	664.2	136.2	1.11926	665.105	Positive	[M+H]+	Nicotinic acid adenine dinucleotide	Nucleotide and derivates	cluster Ⅰ	putative	C00857	C21H26N6O15P2	shared metabolite	1.72801e+07	1.54567e+07	2.53158e+07	2.02482e+07	1.53349e+07	2.17343e+07	3.53857e+07	2.08736e+07	3.55375e+07	9.42686e+06	2.14593e+07	9.18158e+06	3.5527e+07	3.15457e+07	3.13824e+07	2.28924e+07	2.57525e+07	2.03732e+07	2.67366e+07	2.92899e+07	3.5305e+07	4.84664e+07	5.76664e+07	1.84259e+07	2.0555e+07	3.32194e+07	3.81899e+07
CL0995	665.215	485.3	0.72955	665.214	Negative	[M-H]-	1,1-Kestotetraose	Alcohols and polyols	cluster Ⅴ	putative	-	C24H42O21		0	0	0	2843	6355.67	7623.74	253784	180496	138686	39472	128084	93213.8	21323.9	7638.74	19017.1	0	0	0	0	0	0	0	0	0	1.73688e+07	1.6738e+07	1.33013e+07
CL1025	666.1	486.2	1.10431	665.215	Negative	[M-H]-	Maltotetraose	Alcohols and polyols	cluster Ⅴ	putative	C02052	C24H42O21		0	0	0	0	0	0	32818.7	33919.1	13556.2	0	0	0	0	0	0	1958.04	2530.98	1362.5	0	0	0	0	0	0	63453.7	47792.3	32842.9
CL0695	669	207	4.8011	669.183	Positive	[M+H]+	Chrysoeriol O-sinapoylhexoside	Flavonoids	cluster Ⅴ	putative	-	C33H32O15		0	0	0	0	0	0	657089	303398	706380	85669.4	356992	135231	0	0	0	101807	86567.9	63709.5	0	0	0	0	0	0	1.98444e+06	2.68867e+06	3.05315e+06
CL0535	669.1	331	3.85602	669.166	Positive	[M+H]+	Tricin 5-O-feruloylhexoside	Flavonoids	cluster Ⅵ	putative	-	C33H32O15		0	0	0	0	0	0	3.53351e+07	4.22943e+07	3.32245e+07	0	0	0	0	0	0	0	0	0	0	0	0	0	0	0	0	0	0
CL0714	669.2	331.1	5.02622	669.181	Positive	[M+H]+	Tricin O-feruloylhexoside	Flavonoids	cluster Ⅳ	putative	-	C33H32O15		0	0	0	0	0	0	4.47305e+06	2.33313e+06	5.73417e+06	1.88342e+07	4.50244e+07	1.07767e+07	416812	432363	419526	30293.3	193293	34190.3	1.48777e+07	4.06299e+06	2.84317e+07	98786.4	102203	36773	221561	426285	382027
CL0393	671.182	347.07	3.04767	671.179	Positive	[M+H]+	Limocitrin-3,7-di-O-glucoside	Flavonoids	cluster Ⅲ	putative	-	C29H34O18		0	0	0	0	0	0	227663	126000	164148	1.00993e+06	1.38875e+06	716060	0	0	0	101167	221547	165647	3.70154e+06	3.05607e+06	4.01498e+06	49884.6	94723.4	65746.1	282279	399464	405116
CL0359	671.2	509	2.81816	671.206	Positive	[M+H]+	Gallic acid O-feruloyl-O-hexosyl-O-hexoside	Hydroxycinnamoyl derivatives	cluster Ⅶ	putative	-	C29H34O18		0	0	0	198422	46028.1	86425.6	0	0	0	691045	594111	573234	0	0	0	1.05697e+06	1.34145e+06	941892	0	0	0	0	0	0	262480	589412	672293
CL0929	672.1	184.5	9.24912	672.347	Positive	[M+H]+	LysoPC 29:3	Lipids	cluster Ⅴ	putative	-	C37H70NO7P	shared metabolite	547886	541692	237339	942200	743751	1.80466e+06	2.19268e+06	870788	2.16886e+06	178576	434147	1.45615e+06	626015	775036	881626	1.26751e+06	3.05653e+06	3.6543e+06	2.12549e+06	1.06622e+06	2.43884e+06	389523	1.01444e+06	465249	3.95432e+06	4.5428e+06	4.31067e+06
CL0900	672.416	331.285	8.61044	672.414	Positive	[M+H]+	3-Hydroxypropyl palmitate glc-glucosamine	Alkaloids	cluster Ⅰ	putative	-	C31H61O14N	shared metabolite	1.47203e+06	1.6191e+06	2.6246e+06	3.4954e+06	4.68108e+06	3.46651e+06	3.66639e+06	7.73215e+06	6.76851e+06	2.77197e+06	4.972e+06	1.47116e+06	1.54461e+06	2.42537e+06	3.29346e+06	9.26362e+06	7.65759e+06	3.04269e+06	722442	710321	2.28126e+06	9.94295e+06	7.41395e+06	3.14346e+06	3.0645e+06	3.20238e+06	4.4311e+06
CL0779	673.2	331	6.50683	673.192	Positive	[M+H]+	Tricin O-caffeoyl-4'-O-(syringyl alcohol)ether	Flavonoids	cluster Ⅰ	putative	-	C36H32O13	shared metabolite	23217	36357.3	7230.4	830222	583934	2.07887e+06	510304	200802	616051	2.4633e+06	8.89536e+06	2.89586e+06	2.32542e+07	3.67099e+07	3.35721e+07	26913.4	15939	8971.1	961858	289769	1.40483e+06	7.04474e+07	1.1146e+08	4.369e+07	577441	1.63795e+06	695949
CL0944	674.1	184.4	9.8026	674.433	Positive	[M+H]+	LysoPC 29:2	Lipids	cluster Ⅴ	putative	-	C37H72NO7P	shared metabolite	2.14898e+06	2.18321e+06	961486	2.06479e+06	1.76081e+06	5.34548e+06	3.96046e+06	1.42329e+06	6.66182e+06	561880	1.03957e+06	4.37608e+06	4.32109e+06	5.38418e+06	4.70778e+06	4.73881e+06	1.01453e+07	1.0678e+07	5.80584e+06	2.36021e+06	5.73097e+06	1.75083e+06	3.13203e+06	1.36607e+06	6.52288e+06	9.49468e+06	9.83194e+06
CL0931	676.455	184.076	9.43789	676.449	Positive	[M+H]+	1-(9Z-octadecenoyl)-2-(9-oxo-nonanoyl)-sn-glycero-3-phosphocholine	Lipids	cluster Ⅲ	putative	-	C35H66NO9P	shared metabolite	211611	230019	191299	610646	476821	541909	5.54682e+06	5.01091e+06	4.79762e+06	353045	2.63133e+06	1.34304e+06	1.64574e+06	2.6789e+06	3.0403e+06	3.58973e+06	5.66495e+06	2.80521e+06	7.34475e+06	5.36986e+06	1.31906e+07	1.68487e+06	2.7193e+06	1.09539e+06	7.32004e+06	5.62012e+06	6.56132e+06
CL1106	677.171	191.055	2.74988	677.171	Negative	[M-H]-	Dicaffeoylquinic acid-O-glucoside	Quinate and derivatives	cluster Ⅴ	putative	-	C31H34O17		0	0	0	2.06726e+06	847195	690280	53817.5	18928.9	22415.4	0	0	0	203249	96653.4	201021	10591.9	40372.2	5547.74	25929.7	34960.3	14451.7	16339.8	12626.5	26763.5	1.08205e+06	1.26e+06	1.20394e+06
CL0847	677.374	261.221	7.71002	677.373	Positive	[M+H]+	1-α-Linolenoyl-glycerol-2,3-di-O-glucoside	Lipids	cluster Ⅰ	putative	-	C33H56O14	shared metabolite	32725.5	17872.5	39349.8	106013	146975	119474	290157	210885	455306	61292.4	15994.3	11377.1	59307.8	37580.4	51473.4	228274	133475	108150	21997.2	29382.5	16146.2	1.00652e+06	336491	426679	45245.5	53385.1	40838.3
CL0901	677.374	677.373	8.60597	677.368	Positive	[M+H]+	2,3-Dihydroxypropyl-9,12,15-octadecatrienoate-hexose-hexose	Lipids	cluster Ⅰ	putative	-	C33H56O14	shared metabolite	7.9951e+06	6.17051e+06	1.36688e+07	1.3646e+07	1.47358e+07	1.58599e+07	1.89637e+07	3.28714e+07	3.91158e+07	1.654e+07	2.71313e+07	7.09067e+06	1.00453e+07	1.41358e+07	1.1334e+07	3.93744e+07	3.09016e+07	1.10343e+07	5.11232e+06	2.78125e+06	8.4506e+06	7.51534e+07	3.13155e+07	2.28192e+07	8.02785e+06	1.52256e+07	1.24093e+07
CL0834	677.374	261.221	7.52394	677.373	Positive	[M+H]+	2-γ-Linolenoyl-glycerol-diglucoside	Lipids	cluster Ⅰ	putative	-	C33H56O14	shared metabolite	43029.8	21575.5	21250.5	76663.2	170234	78877.8	379102	534564	429075	60660.6	14057.1	10395.9	141831	128886	51765	228085	404139	135357	9819.23	35136.7	13042.6	1.64673e+06	322130	906585	69201.2	53869.7	53587.1
CL0875	679.39	263.238	8.24408	679.394	Positive	[M+H]+	1-Linoleoyl-sn-glycerol-diglucoside	Lipids	cluster Ⅰ	putative	-	C33H58O14		1247.83	6821.8	11906.9	5993.8	15454.6	10796	12850.7	22517.1	31642.1	9057.18	1234.44	2026.05	7449.03	1742.98	6733.46	11380.4	9573.63	6148.19	0	0	0	121805	23785.1	42865.2	3244.67	9226.59	3700.1
CL0863	679.39	263.237	8.04861	679.396	Positive	[M+H]+	2-Linoleoylglycerol-diglucoside	Lipids	cluster Ⅰ	putative	-	C33H58O14		7786.39	6251.67	15150.3	5380.77	8685.69	7163.85	9532.55	46249.1	48578.6	13283.3	4349.71	2076.69	12264.9	2527.23	6687.05	14393.6	9107.96	4840.83	0	0	0	143350	19253.4	94710.6	0	0	0
CL1144	681.24	519.188	3.20197	681.238	Negative	[M-H]-	Pinoresinol diglucoside	Coumarins and lignans	cluster Ⅷ	putative	-	C32H42O16	shared metabolite	1.02796e+06	1.30434e+06	2.57576e+06	3.93128e+06	7.8709e+06	7.44117e+06	750068	1.3526e+06	1.13917e+06	1.87639e+06	2.30615e+06	3.01215e+06	248553	338635	237651	270348	222445	291733	284240	348655	204819	87313.8	119950	49657.1	335290	347951	245689
CL0487	683.145	331.081	3.39688	683.147	Positive	[M+H]+	Tricin 7-O-Diglucuronoside	Flavonoids	cluster Ⅰ	putative	-	C29H30O19		124236	151475	153343	33047	77512.7	32619.3	129962	46833.8	65693	0	0	0	52859.1	33110.8	18540.8	60919	12586.8	45553	864775	209821	1.28555e+06	2.14668e+08	2.11535e+08	1.36451e+08	0	0	0
CL0936	687.5	655.3	9.54547	687.306	Positive	[M+H]+	LysoPC 30:3	Lipids	cluster Ⅷ	putative	-	C38H72NO7P	shared metabolite	47315.4	55026	46870.5	2.84363e+07	2.20879e+07	4.20825e+07	225887	740192	438975	2.56567e+07	6.02943e+06	4.31748e+06	1.49975e+06	1.14565e+06	409145	107162	37460.9	33720.3	227642	611044	271093	484831	114256	258714	2.39518e+06	3.53487e+06	2.55945e+06
CL0639	689.1	331	4.48525	689.205	Positive	[M+H]+	Tricin 4'-O-(β-guaiacylglyceryl) ether O-hexoside isomer3	Flavonoids	cluster Ⅴ	putative	-	C33H36O16		44970	22997.7	30805.9	0	0	0	1.33066e+07	2.30473e+07	4.98917e+07	3.64684e+07	6.79545e+07	3.98892e+07	1.4208e+07	1.5287e+07	1.6709e+07	0	0	0	7.05355e+07	5.15526e+07	7.3294e+07	0	0	0	5.46735e+07	6.95346e+07	6.96044e+07
CL0551	689.2	331.1	4.04105	689.207	Positive	[M+H]+	Tricin 4'-O-(β-guaiacylglyceryl) ether 5-O-hexoside	Flavonoids	cluster Ⅰ	putative	-	C33H36O16		0	0	0	335049	261254	544699	1.96564e+07	1.22783e+07	2.89255e+07	0	0	0	0	0	0	0	0	0	0	0	0	2.1177e+07	4.35599e+07	2.99446e+07	0	0	0
CL0624	689.2	331.2	4.35231	689.206	Positive	[M+H]+	Tricin 4'-O-(β-guaiacylglyceryl) ether 7-O-hexoside	Flavonoids	cluster Ⅴ	putative	-	C33H36O16	shared metabolite	137145	38344.4	89254.5	204559	265283	410563	4.60552e+07	7.36983e+07	1.40998e+08	7.79973e+07	1.03983e+08	8.54904e+07	8.56147e+07	8.64544e+07	9.03851e+07	3.14811e+07	2.76237e+07	2.05909e+07	1.81272e+08	1.59658e+08	1.89275e+08	1.62252e+07	4.05729e+07	1.89336e+07	1.86809e+08	2.0771e+08	1.97289e+08
CL0602	689.2	331	4.20222	689.206	Positive	[M+H]+	Tricin 4'-O-(β-guaiacylglyceryl) ether O-hexoside isomer1	Flavonoids	cluster Ⅷ	putative	-	C33H36O16		0	0	0	276553	308940	754886	0	0	0	0	0	0	0	0	0	0	0	0	0	0	0	0	0	0	0	0	0
CL0690	689.2	331	4.90241	689.209	Positive	[M+H]+	Tricin 4'-O-(β-guaiacylglyceryl) ether O-hexoside isomer2	Flavonoids	cluster Ⅴ	putative	-	C33H36O16		29306.6	12099.2	24120.9	8126.01	10613.6	17496.8	6.73424e+07	4.93538e+07	9.62516e+07	72043.1	130227	42619.5	5.91857e+07	5.545e+07	6.32562e+07	2.11463e+07	1.90729e+07	1.45306e+07	3.07547e+07	2.12696e+07	3.16493e+07	0	0	0	6.13455e+07	7.96465e+07	7.48936e+07
CL1227	693.204	175.04	4.44038	693.203	Negative	[M-H]-	3,6'-Diferuloylsucrose	Hydroxycinnamoyl derivatives	cluster Ⅱ	putative	-	C32H38O17		1.09576e+06	2.50083e+06	2.09077e+06	83459.6	99152.9	68326.5	43720.4	63637.3	54286.4	0	0	0	559438	390111	366424	21065.2	15181.8	19720.6	168154	112152	161305	17905	23687.5	25843	600465	603419	613311
CL0832	694.401	353.3	7.5364	694.401	Positive	[M+NH4]+	Denin	Others	cluster Ⅰ	putative	-	C33H56O14	shared metabolite	2.40566e+06	3.33976e+06	3.65596e+06	7.90504e+06	3.43538e+07	1.91196e+07	4.38538e+07	8.46819e+07	6.89539e+07	1.33579e+07	1.48839e+06	1.82924e+06	2.87375e+07	1.76339e+07	9.42213e+06	5.25276e+07	6.03459e+07	3.96321e+07	1.62602e+06	5.89251e+06	2.0245e+06	1.02384e+08	5.00104e+07	1.02668e+08	1.7372e+07	8.73819e+06	1.23377e+07
CL0833	696.4	355.2	7.52566	696.404	Positive	[M+NH4]+	DGMG (18:2) isomer2	Lipids	cluster Ⅰ	putative	-	C33H58O14	shared metabolite	107564	100575	110429	348338	939773	669686	1.70565e+06	2.16094e+06	2.68632e+06	398398	52918.6	78780.2	750094	386824	311559	1.28599e+06	1.5118e+06	1.00878e+06	58785.8	191043	55746.3	4.09277e+06	2.34473e+06	5.03703e+06	417781	268157	273968
CL0864	696.4	355.4	8.04205	696.416	Positive	[M+NH4]+	DGMG (18:2) isomer3	Lipids	cluster Ⅰ	putative	-	C33H58O14	shared metabolite	309798	412496	603911	660190	1.32319e+06	811581	1.58172e+06	9.65331e+06	4.54351e+06	1.06422e+06	196437	209098	1.67869e+06	741489	1.36878e+06	1.74269e+06	1.53401e+06	680572	76942.9	192153	55999.3	1.25362e+07	3.58983e+06	8.42494e+06	410268	307250	313266
CL0246	697.1	534.9	2.1511	697.168	Positive	Protonated	Cyanidin 3-O-glucosyl-malonylglucoside	Flavonoids	cluster Ⅵ	putative	-	C30H33O19+		0	0	0	0	0	0	306470	29679.1	32813.6	0	0	0	0	0	0	122091	214614	11869	0	0	0	0	0	0	0	0	0
CL1123	697.24	535.185	2.99421	697.234	Negative	[M-H]-	Nortrachelogenin-4'-O-gentiobioside	Coumarins and lignans	cluster Ⅳ	putative	-	C32H42O17		0	0	0	0	0	0	9.64171e+06	4.77884e+06	1.35629e+07	1.27664e+07	1.40761e+07	1.72773e+07	415338	299564	558732	4.99988e+06	5.00992e+06	5.20379e+06	152855	197155	210853	0	0	0	459668	468980	328282
CL0697	699.2	331.1	4.81622	699.189	Positive	[M+H]+	Tricin O-sinapoylhexoside	Flavonoids	cluster Ⅲ	putative	-	C34H34O16		0	0	0	2689.05	7653.76	30705.8	8.20253e+06	4.40821e+06	8.12343e+06	3.40554e+06	1.85569e+07	5.15831e+06	555140	611961	982644	1.45906e+06	4.65535e+06	850962	8.24058e+07	3.30734e+07	1.06171e+08	467026	433840	187617	719535	1.2584e+06	1.26583e+06
CL0930	700.1	184.4	9.28732	700.451	Positive	[M+H]+	PC 16:1/14:1	Lipids	cluster Ⅴ	putative	-	C37H66NO9P	shared metabolite	701577	634490	299715	1.07118e+06	725213	1.3946e+06	2.0776e+06	929655	2.15995e+06	130804	443141	1.27248e+06	359293	460572	541018	490181	1.5407e+06	1.7889e+06	1.47088e+06	720727	1.51415e+06	192152	566282	226720	3.45003e+06	3.08272e+06	3.41835e+06
CL0960	702.463	184.074	10.5153	702.469	Positive	[M+H]+	PC(oxo-11:0/18:2)	Lipids	cluster Ⅴ	putative	-	C37H68NO9P	shared metabolite	1.563e+07	1.50932e+07	1.01568e+07	1.86266e+07	1.6422e+07	2.89141e+07	4.27066e+07	3.0831e+07	6.08508e+07	1.1429e+07	2.27403e+07	3.18109e+07	3.24004e+07	2.76387e+07	4.06739e+07	5.80511e+07	6.95769e+07	5.00908e+07	3.55509e+07	2.70811e+07	4.20965e+07	2.03228e+07	3.15426e+07	1.94641e+07	5.14088e+07	5.3232e+07	5.61268e+07
CL1279	703.1	329.2	5.79686	703.139	Negative	[M-H]-	Tricin O-oxalic acid O-coumaroyl shikimic acid	Flavonoids	cluster Ⅸ	putative	-	C35H28O16	shared metabolite	5550.22	3949.27	5524.71	70961.8	68374.6	132743	1.85737e+06	939045	2.20273e+06	1.00006e+06	4.35634e+06	1.38502e+06	1.36508e+07	1.33663e+07	1.48131e+07	3.63653e+06	4.69529e+06	1.85264e+06	997698	652003	1.11219e+06	4.07837e+06	6.93518e+06	3.3734e+06	4.62491e+06	7.84258e+06	5.08311e+06
CL0705	704.1	177.2	4.91258	704.283	Positive	[M+H]+	N', N'', N'''-DiFeruloyl,Sinapoylspermidine	Phenolamides	cluster Ⅱ	putative	-	C38H45N3O10	shared metabolite	5.99131e+06	7.39148e+06	6.56925e+06	1.26133e+06	1.88171e+06	1.24943e+06	665933	500362	1.21653e+06	1.47089e+06	1.242e+06	1.38103e+06	1.16389e+06	596412	1.15636e+06	195619	253531	228273	506661	823875	616563	2.1487e+06	1.11287e+06	1.41383e+06	2.1634e+06	3.81994e+06	2.53686e+06
CL0693	709.3	207.2	4.78483	709.25	Positive	[M+H]+	Kaempferide 3-rhamnoside-7-(6''-succinylglucoside)	Flavonoids	cluster Ⅵ	putative	-	C32H36O18		31427.5	55024.1	12655.6	0	0	0	5.53049e+06	5.91757e+06	1.08889e+07	0	0	0	297165	111354	172392	101314	156033	41176.3	721988	794318	690903	154377	219697	178792	79381.1	72422	82079.4
CL0640	711.192	147.1	4.35279	711.189	Positive	[M+H]+	C-pentosyl-apigenin O-p-coumaroylhexoside	Flavonoids	cluster Ⅲ	putative	-	C35H34O16		0	0	0	0	0	0	0	0	0	0	0	0	0	0	0	0	0	0	921782	639335	913289	0	0	0	110657	197458	185821
CL0540	715.1	415.6	3.76027	715.187	Positive	[M+H]+	Apigenin C-hexosyl-O-hexosyl-O-Salicylic acid	Flavonoids	cluster Ⅶ	putative	-	C34H34O17		1069.11	1460.59	4802.38	1521.73	3649.68	2094.79	0	0	0	3029.85	4719.74	1514.6	9747.47	3574.39	987.697	1.41307e+06	1.6178e+06	1.14396e+06	1037.2	511.427	7636.41	5054.14	3101.26	2077.73	6134.87	11687.5	2979.58
CL0664	725.1	415.6	4.60384	725.204	Positive	[M+H]+	C-hexosyl-apigenin O-cinnamoylhexoside	Flavonoids	cluster Ⅷ	putative	-	C36H36O16		0	0	0	1.80094e+06	2.12857e+06	1.92052e+06	0	0	0	0	0	0	0	0	0	98554	129108	72041.3	0	0	0	0	0	0	0	0	0
CL0638	725.2	331.1	4.24627	725.214	Positive	[M+H]+	Tricin O-rhamnosyl-O-malonylhexoside	Flavonoids	cluster Ⅳ	putative	-	C32H36O19		0	0	0	0	0	0	361563	352626	688923	2.29997e+06	3.78638e+06	2.12682e+06	0	0	0	0	0	0	155661	207511	382659	0	0	0	0	0	0
CL0592	727.1	163.2	3.98515	727.323	Positive	[M+H]+	C-pentosyl-apigenin O-caffeoylhexoside	Flavonoids	cluster Ⅵ	putative	-	C35H34O17		0	0	0	0	0	0	76994.5	22074.1	50238.9	0	0	0	0	0	0	0	0	0	0	0	0	0	0	0	0	0	0
CL0550	727.188	419	3.74555	727.183	Positive	[M+H]+	C-pentosyl-luteolin O-p-coumaroylhexoside	Flavonoids	cluster Ⅲ	putative	-	C35H34O17		67962.7	18769.1	96078.2	0	0	0	0	0	0	11168.8	42760.5	2959.8	46879.9	1914.38	5850.03	2048.65	4126.26	7026.84	2.35884e+06	1.87411e+06	3.42167e+06	0	0	0	0	0	0
CL0341	729.1	579	2.73168	724.762	Positive	[M+H]+	C-hexosyl-apigenin O-hexosyl-O-pentoside	Flavonoids	cluster Ⅵ	putative	-	C32H36O19		0	0	0	0	0	0	3.50008e+06	2.46002e+06	5.01902e+06	0	0	0	2891.69	3602.06	9394.69	2668.58	4712.3	5192.23	12455.5	6593.84	6643.78	0	0	0	56016.4	82259.7	96713.8
CL0713	729.205	331	5.02167	729.2	Positive	[M+H]+	Tricin O-glyceryl-hexosyl-O-hexoside	Flavonoids	cluster Ⅲ	putative	-	C32H40O19		0	0	0	0	0	0	52948.6	28111	367712	0	0	0	91838.1	99650.8	127629	0	0	0	4.39429e+07	4.13804e+07	6.52902e+07	204178	278835	182152	0	0	0
CL1190	739.1	269.2	3.86235	739.187	Negative	[M-H]-	Apigenin O-hexosyl-O-rutinoside	Flavonoids	cluster Ⅴ	putative	-	C33H40O19		0	0	0	0	0	0	0	0	0	0	0	0	303845	295894	381052	0	0	0	1.11671e+06	976160	1.00225e+06	0	0	0	2.34608e+06	1.59524e+06	2.15618e+06
CL0491	739.1	431.3	3.65378	739.244	Positive	[M+H]+	C-rhamnosyl-acacetin O-p-coumaroylhexoside	Flavonoids	cluster Ⅶ	putative	-	C37H38O16		2966.97	53571.2	136981	80902.9	85760.6	59742.1	0	0	0	1910.45	9801.65	2953.37	0	0	0	110663	65459.9	76775.9	0	0	0	61156.2	42609	120903	0	0	0
CL1153	740.1	431.4	3.26405	739.209	Negative	[M-H]-	Chrysoeriol 6-C-pentosyl-O-rutinoside	Flavonoids	cluster Ⅶ	putative	-	C33H40O19	shared metabolite	2806.28	20168	5483.42	11135.4	28451	488.76	4672.95	2788.62	1252.59	1846.15	2731.37	930.945	23282.7	6571.64	27249.4	2.53363e+07	2.27493e+07	1.85017e+07	16965.4	11229.2	2328.03	449.635	142555	50336	200676	190206	157371
CL0561	741.2	147.3	3.87271	741.202	Positive	[M+H]+	C-hexosyl-apigenin O-p-coumaroylhexoside	Flavonoids	cluster Ⅲ	putative	-	C36H36O17	shared metabolite	6528.65	22897.4	43333.3	1584.51	7340.48	13012.2	21546.5	20767.5	217897	45956.2	133685	21593.2	9290.86	3297.68	34267.7	2.07843e+06	3.39384e+06	1.55464e+06	3.12677e+07	2.463e+07	2.94983e+07	11001.8	21888.9	9061.99	1.1762e+07	1.13874e+07	1.25327e+07
CL0644	741.203	177.1	4.36949	741.202	Positive	[M+H]+	C-pentosyl-apigenin O-feruloylhexoside	Flavonoids	cluster Ⅳ	putative	-	C36H36O17		0	0	0	5236.52	1964.01	12850.8	0	0	0	592019	36335	22139	0	0	0	0	0	0	198913	182284	236013	0	0	0	86331.4	76222.3	109871
CL1186	741.208	621.16	3.66354	741.196	Negative	[M-H]-	Eriodictiol-O-rhamnoside-O-Pentoside-O-glucuronate	Flavonoids	cluster Ⅴ	putative	-	C32H38O20		0	0	0	0	0	0	0	0	0	0	0	0	24136.1	26184.8	68785.1	0	0	0	0	0	0	0	0	0	27856.4	32461.4	48549.9
CL0438	741.224	433	3.26562	741.221	Positive	[M+H]+	Robinin(Kaempferol-3-O-gal-rham-7-O-rham)	Flavonoids	cluster Ⅶ	putative	-	C33H40O19		0	0	0	0	0	0	0	0	0	90643	130498	46649.8	0	0	0	4.95517e+07	4.40965e+07	3.71987e+07	67486.5	17054.6	25047.9	19453.1	388593	103037	0	0	0
CL0360	743.1	593	2.85968	743.208	Positive	[M+H]+	C-hexosyl-luteolin O-hexosyl-O-pentoside	Flavonoids	cluster Ⅴ	putative	-	C32H38O20		0	0	0	0	0	0	0	0	0	0	0	0	10898.5	3689.66	4381.97	6699.12	436.87	6318.26	0	0	0	0	0	0	1.60627e+06	2.33089e+06	2.96245e+06
CL0431	743.201	449.1	3.21058	743.202	Positive	[M+H]+	Quercetin-3-O-(2''-O-Xylosyl)rutinoside	Flavonoids	cluster Ⅳ	putative	-	C32H38O20		0	0	0	0	0	0	2.23089e+06	1.76607e+06	1.66807e+06	8.88534e+06	1.31026e+07	1.12963e+07	0	0	0	0	0	0	60418.4	23335.8	92084.1	0	0	0	0	0	0
CL0555	755.1	417.4	3.85319	755.205	Positive	[M+H]+	C-rhamnosyl-apigenin O-feruloylhexoside	Flavonoids	cluster Ⅶ	putative	-	C37H38O17		12414.6	3399.22	16227.3	1994.16	4712.39	3903.52	0	0	0	0	0	0	2671.13	2281.93	5661.28	1.37597e+06	2.05764e+06	819608	32759.3	24567.4	23504.7	0	0	0	0	0	0
CL0343	757.1	433.4	2.74885	757.22	Positive	[M+H]+	6-C-hexosyl-apigenin O-hexosyl-O-hexoside	Flavonoids	cluster Ⅴ	putative	-	C33H40O20		0	0	0	6360.78	14320.9	2001.37	0	0	0	0	0	0	0	0	0	0	0	0	77057.7	36666.1	60814.6	0	0	0	4.48422e+06	5.60598e+06	5.99517e+06
CL0310	757.1	577.2	2.56613	757.22	Positive	[M+H]+	Apigenin 6-C-hexosyl-8-C-hexosyl-O-hexoside	Flavonoids	cluster Ⅴ	putative	-	C33H40O20		0	0	0	16709.4	31123.1	19799.4	169641	118003	167201	22237.2	92114.6	76345.7	0	0	0	9.75408e+06	1.54952e+07	8.08046e+06	0	0	0	0	0	0	3.92575e+07	3.97937e+07	4.45216e+07
CL0580	757.1	177.1	3.92586	757.199	Positive	[M+H]+	C-hexosyl-luteolin O-feruloylpentoside	Flavonoids	cluster Ⅴ	putative	-	C36H36O18		0	0	0	0	0	0	50192.2	19895.6	63221.5	0	0	0	0	0	0	0	0	0	0	0	0	0	0	0	174738	175142	237346
CL0389	757.1	431.4	3.02148	757.22	Positive	[M+H]+	Luteolin C-hexosyl-O-rhamnoside O-hexoside	Flavonoids	cluster Ⅶ	putative	-	C33H40O20		7433.26	100528	23619.5	0	0	0	34379.7	19183.1	13322.4	91605.8	53791.1	28691.2	46553.4	12213.9	267629	1.68983e+07	4.56812e+06	4.69119e+06	281486	64874.9	52363.1	16651.6	530400	103966	0	0	0
CL0492	757.2	147.1	3.54284	757.199	Positive	[M+H]+	C-hexosyl-luteolin O-p-coumaroylhexoside	Flavonoids	cluster Ⅲ	putative	-	C36H36O18		0	0	0	13809	22979.7	10129.2	4360.04	5848.49	44663.9	23870.3	227079	240429	32642.7	15796.9	33561.7	0	0	0	5.35834e+07	3.83496e+07	5.27904e+07	0	0	0	1.44752e+07	1.60617e+07	1.70563e+07
CL0510	757.208	303.05	3.62628	757.199	Positive	[M+H]+	Quercetin rha-galactoside-rhamnoside	Flavonoids	cluster Ⅱ	putative	-	C33H40O20		3.8756e+06	9.88351e+06	1.06727e+07	1882.11	17426.5	4859.86	0	0	0	0	0	0	0	0	0	3642.28	9342.95	1325.49	0	0	0	746918	1.10234e+06	500574	0	0	0
CL0524	757.3	163.2	3.67892	757.199	Positive	[M+H]+	C-hexosyl-apigenin O-caffeoylhexoside	Flavonoids	cluster Ⅴ	putative	-	C36H36O18		0	0	0	0	0	0	0	0	0	21174.3	231722	96009.1	0	0	0	0	0	0	3.52461e+06	2.37891e+06	3.13813e+06	0	0	0	6.67231e+07	6.52415e+07	7.82465e+07
CL0678	759.2	597.2	4.69786	759.214	Positive	[M+H]+	C-hexosyl-naringenin O-hexosyl-O-hexoside	Flavonoids	cluster Ⅴ	putative	-	C33H42O20		0	0	0	0	0	0	1.96046e+06	2.17516e+06	4.90066e+06	983993	797229	1.31456e+06	0	0	0	224512	266148	182725	0	0	0	0	0	0	6.65296e+06	8.43189e+06	8.68135e+06
CL0452	765.2	603.2	3.34827	765.254	Positive	[M+Na]+	Eleutheroside E	Coumarins and lignans	cluster Ⅱ	standard	C10543	C34H46O18		2.76882e+07	3.25848e+07	3.46815e+07	0	0	0	1.53931e+06	1.48429e+06	1.2259e+06	902917	903298	991142	120656	164848	334577	1.92462e+06	1.74847e+06	2.04691e+06	235181	244774	240659	5.1217e+06	2.90987e+06	3.21681e+06	0	0	0
CL0562	771.21	177.1	3.87904	771.211	Positive	[M+H]+	C-pentosyl-chrysoeriol 7-O-feruloylhexoside	Flavonoids	cluster Ⅴ	putative	-	C37H38O18	shared metabolite	1402.83	2789.52	8821.15	5465.38	11433.1	17154.4	87084.5	61261	251041	288300	194307	108280	8831.62	1507.51	47066.5	1.51884e+07	1.83198e+07	1.01142e+07	1.39427e+07	1.52634e+07	1.50554e+07	15178.5	16794.7	5002.36	1.17386e+07	1.26976e+07	1.33906e+07
CL0633	771.213	177.1	4.2671	771.209	Positive	[M+H]+	C-hexosyl-apigenin O-feruloylhexoside	Flavonoids	cluster Ⅴ	putative	-	C37H38O18		0	0	0	0	0	0	0	0	0	894170	2.7633e+06	2.11411e+06	0	0	0	0	0	0	0	0	0	0	0	0	3.52006e+06	4.48095e+06	5.68044e+06
CL0416	771.4	625.2	3.34757	771.231	Positive	[M+H]+	Chrysoeriol O-hexosyl-O-rutinoside	Flavonoids	cluster Ⅶ	putative	-	C34H42O20		0	0	0	0	0	0	0	0	0	0	0	0	0	0	0	1.02375e+07	4.05642e+06	2.64799e+06	0	0	0	0	0	0	0	0	0
CL0297	773.1	611.1	2.52551	773.215	Positive	[M+H]+	Luteolin C-hexosyl-O-hexosyl-O-hexoside	Flavonoids	cluster Ⅴ	putative	-	C33H40O21		0	0	0	0	0	0	0	0	0	0	0	0	0	0	0	737449	590470	315367	0	0	0	125499	193333	39939.6	5.80872e+07	6.5148e+07	6.94512e+07
CL0337	773.216	611.168	2.7283	773.215	Positive	[M+H]+	Kaempferol-6,8-di-C-glucoside-7-O-glucoside	Flavonoids	cluster Ⅴ	putative	-	C33H40O21		1.86958e+06	3.04971e+06	4.55314e+06	0	0	0	121724	78590.5	172715	0	0	0	0	0	0	0	0	0	51988.3	19714.2	46939.9	73152	77144.8	37036.1	1.72253e+07	2.16397e+07	2.35038e+07
CL0298	775.1	612.9	2.73299	775.22	Positive	[M+H]+	Eriodictiol 6-C-hexoside 8-C-hexoside-O-hexoside	Flavonoids	cluster Ⅴ	putative	-	C33H42O21		584599	1.1556e+06	5.55668e+06	0	0	0	87683.4	46840.2	138333	90256.1	170739	188695	0	0	0	0	0	0	0	0	0	0	0	0	9.15873e+06	1.13968e+07	1.23477e+07
CL0667	775.207	331.081	4.61912	775.21	Positive	[M+H]+	Tricin-O-Malonyl-O-guaiacylglycerol-O-Hexoside	Flavonoids	cluster Ⅵ	putative	-	C36H38O19		56052	13558.5	62409.9	0	0	0	8.78532e+07	1.33977e+08	2.27182e+08	8.18945e+07	1.57305e+08	9.45165e+07	2.29294e+06	2.60017e+06	3.10878e+06	0	0	0	9.75577e+06	7.43153e+06	1.43795e+07	2.25963e+06	4.33905e+06	1.62307e+06	5.37163e+07	9.88549e+07	7.54516e+07
CL0961	784.47	643.457	10.7458	784.474	Positive	[M+H]+	PE(18:3/18:3+O3)	Lipids	cluster Ⅵ	putative	-	C41H70NO11P	shared metabolite	5.11078e+06	4.28584e+06	3.24514e+06	1.35856e+07	6.36105e+06	2.17045e+07	7.16206e+07	6.35949e+07	6.92355e+07	3.79086e+06	2.47884e+07	1.45865e+07	5.65876e+06	8.17489e+06	6.54622e+06	2.35992e+07	3.20819e+07	1.60126e+07	1.21631e+07	8.51346e+06	1.99583e+07	1.61104e+07	1.22787e+07	6.84845e+06	4.3215e+07	4.8023e+07	5.77873e+07
CL1124	785.4	623.2	3.00232	785.21	Negative	[M-H]-	Echinacoside	Coumarins and lignans	cluster Ⅱ	putative	C10450	C35H46O20		334187	893527	1.1491e+06	0	0	0	0	0	0	0	0	0	438706	320802	451437	25006.6	54821.6	24297.4	61443.1	30439.7	71437.9	395297	438564	247263	392002	431880	469794
CL0328	787.1	625.1	2.84204	787.229	Positive	[M+H]+	Chrysoeriol 6-C-hexoside 8-C-hexoside-O-hexoside	Flavonoids	cluster Ⅴ	putative	-	C34H42O21		0	0	0	31955.4	44509.1	54597.7	121276	88966	121728	1.09626e+06	1.41705e+06	2.18501e+06	0	0	0	0	0	0	953313	462134	1.50328e+06	0	0	0	1.84817e+07	2.5982e+07	2.4931e+07
CL0498	787.208	449.1	3.56147	787.206	Positive	[M+H]+	C-hexosyl-luteolin O-feruloylhexoside	Flavonoids	cluster Ⅲ	putative	-	C37H38O19		15304.3	481.892	3999.96	0	0	0	0	0	0	0	0	0	2913.09	3476.87	19399.1	4.01651e+06	2.42977e+06	1.76566e+06	1.87435e+07	1.27797e+07	1.91943e+07	8393.06	78804.1	25666	1.47381e+07	1.73237e+07	1.58743e+07
CL0527	787.208	463.1	3.69125	787.206	Positive	[M+H]+	C-hexosyl-chrysoeriol O-caffeoylhexoside	Flavonoids	cluster Ⅴ	putative	-	C37H38O19		0	0	0	0	0	0	2397.56	1014.83	3426.91	9394.77	112043	52296.3	0	0	0	4619.52	14814.9	6222.52	628983	380105	677898	1663.79	2775.96	1974.49	9.15507e+06	1.17055e+07	1.14399e+07
CL0323	789.1	626.8	2.63971	789.211	Positive	[M+H]+	Hesperetin C-hexosyl-O-hexosyl-O-hexoside	Flavonoids	cluster Ⅴ	putative	-	C34H44O21		0	0	0	0	0	0	0	0	0	0	0	0	0	0	0	0	0	0	0	0	0	0	0	0	1.64818e+07	1.91761e+07	2.20783e+07
CL0627	801	301.2	4.40905	801.221	Positive	[M+H]+	8-C-hexosyl-apigenin O-sinapoylhexoside	Flavonoids	cluster Ⅲ	putative	-	C38H40O19		0	0	0	0	0	0	107533	72375.8	257929	0	0	0	1.06486e+06	1.03671e+06	1.30832e+06	3.97375e+06	4.83035e+06	3.22073e+06	3.87724e+07	2.97234e+07	5.26599e+07	1.00766e+06	1.32474e+06	734665	0	0	0
CL0536	801	207.1	3.73883	801.221	Positive	[M+H]+	8-C-hexosyl-chrysoeriol O-feruloylhexoside	Flavonoids	cluster Ⅶ	putative	-	C38H40O19		0	0	0	3572.54	18318	2758.59	43527.6	28643.5	33124.7	10005.8	15260.8	5078.12	24384.6	2051.26	39206.3	2.49703e+07	2.9022e+07	2.09906e+07	6597.03	4754.53	6962.77	6236.37	58642.6	31570.8	13302.2	14735	24119.6
CL0557	801.2	177.1	3.87369	801.222	Positive	[M+H]+	C-hexosyl-chrysoeriol O-feruloylhexoside	Flavonoids	cluster Ⅲ	putative	-	C38H40O19		1051.84	3140.54	2639.88	7315.36	1049.09	14230.6	7870.72	19210.7	62303.4	0	0	0	3095.86	1009.54	9987.3	741630	551594	353760	6.0975e+06	4.77528e+06	6.6329e+06	0	0	0	2.40965e+06	2.72791e+06	2.54619e+06
CL0558	803.203	339.108	3.87528	803.227	Positive	[M+H]+	Quercetin-3-O-(2'''-Feruloyl)sophoroside	Flavonoids	cluster Ⅲ	putative	-	C37H38O20		0	0	0	0	0	0	0	0	0	0	0	0	0	0	0	0	0	0	1.15471e+06	994771	1.42035e+06	0	0	0	395668	550834	538504
CL0538	831	207.1	3.75874	831.231	Positive	[M+H]+	C-hexosyl-chrysoeriol O-sinapoylhexoside	Flavonoids	cluster Ⅶ	putative	-	C39H42O20		0	0	0	10469.9	26836.3	6464.08	77920.6	33615.6	112231	0	0	0	28433.1	2982.84	27551.9	2.50783e+07	2.1015e+07	1.55842e+07	470163	367951	524947	1444.07	143591	31494	0	0	0
CL0672	831.1	177.1	4.63103	831.23	Positive	[M+H]+	Tricin O-feruloylhexoside O-hexoside	Flavonoids	cluster Ⅳ	putative	-	C39H42O20		0	0	0	0	0	0	342822	156391	233240	570959	2.88981e+06	671347	0	0	0	0	0	0	1.73699e+06	369447	2.58927e+06	0	0	0	0	0	0
CL0553	851.6	331	3.9531	851.257	Positive	[M+H]+	Tricin 4'-O-(β-guaiacylglyceryl) ether 5-O-hexosyl-O-hexoside	Flavonoids	cluster Ⅴ	putative	-	C39H46O21		0	0	0	0	0	0	1.1701e+06	1.5261e+06	3.42109e+06	0	0	0	3.51262e+06	3.75297e+06	3.51426e+06	1.55134e+07	1.81509e+07	1.5431e+07	8.90033e+06	6.61573e+06	9.78349e+06	650543	1.26542e+06	490872	1.74418e+07	2.34198e+07	1.8179e+07
CL0857	869.482	253.3	7.94671	869.49	Positive	[M+H]+	Dioscin	Lipids	cluster Ⅷ	standard	C08897	C45H72O16		0	0	0	872966	5.76258e+06	4.08632e+06	0	0	0	2147.35	2100.57	2775.39	0	0	0	0	0	0	0	0	0	0	0	0	0	0	0
CL0426	933.1	914.8	3.19067	933.262	Positive	[M+H]+	C-hexosyl-apigenin O-feruloylhexoside-O-hexoside	Flavonoids	cluster Ⅶ	putative	-	C43H48O23		0	0	0	0	0	0	0	0	0	0	0	0	0	0	0	4.2795e+06	6.96666e+06	2.95918e+06	0	0	0	31759	57736.1	23551.1	0	0	0

## Sheet: Table S2
Table S2: Statistics of Shared Metabolites Among Nine Cereal Crops.
Class	Metabolites in total	Shared Metabolites	Proportion of Shared Metabolites
Flavonoids	311	39	0.125402
Phenolamides	46	7	0.152174
Coumarins and lignans	39	12	0.307692
Terpenoids	26	8	0.307692
Hydroxycinnamoyl derivatives	59	22	0.372881
Quinate and derivatives	16	6	0.375
Benzoic acids and derivatives	14	7	0.5
Phenolic acids	33	17	0.515152
Alcohols and polyols	48	26	0.541667
Phytohormones	27	15	0.555556
Organic acids and derivatives	57	35	0.614035
Alkaloids	64	41	0.640625
Vitamins	32	21	0.65625
Others	30	21	0.7
Amino acids and derivatives	101	71	0.70297
Nucleotide and derivates	48	38	0.791667
Lipids	172	145	0.843023
Sum	1131	531	0.469496

## Sheet: Table S3
Table S3: List of Species-Specific Metabolites for Each Cereal Crop
ID	Name	Classes	Specific crop
CL1070	3,4-Dihydroxybenzeneacetic acid	Organic acids and derivatives	Adlay
CL1040	Gallic acid	Benzoic acids and derivatives	Adlay
CL0645	Tricetin	Flavonoids	Adlay
CL0605	Dihydroquercetin (Taxifolin)	Flavonoids	Adlay
CL1048	Fructose 2,6-diphosphate	Alcohols and polyols	Adlay
CL0460	N', N''-di-p-coumaroylspermidine	Phenolamides	Adlay
CL1220	Eriodictyol-3'-O-glucoside	Flavonoids	Adlay
CL1087	Cyanidin O-syringic acid	Flavonoids	Adlay
CL1209	Quercetin-3-O-(6''-acetyl)galactoside	Flavonoids	Adlay
CL0232	Peonidin 3, 5-diglucoside chloride	Flavonoids	Adlay
CL0467	Methoxyindoleacetic acid	Phytohormones	Barley
CL0362	Catechin	Flavonoids	Barley
CL0219	Gentiopicrin	Terpenoids	Barley
CL0525	Isovitexin	Flavonoids	Barley
CL1074	Hordatine B	Phenolamides	Barley
CL0416	Chrysoeriol O-hexosyl-O-rutinoside	Flavonoids	Barley
CL1125	Terephthalic acid	Benzoic acids and derivatives	Broomcorn millet
CL0850	Imperatorin	Coumarins and lignans	Broomcorn millet
CL1299	Prunetin	Flavonoids	Broomcorn millet
CL0803	Acacetin	Flavonoids	Broomcorn millet
CL0835	9,10-Epoxy-18-hydroxy-octadecanoic acid	Others	Broomcorn millet
CL0692	Apigenin-7-O-(6'-O-acetyl)-β-D-glucoside	Flavonoids	Broomcorn millet
CL1059	5-O-p-coumaroyl quinic acid O-hexoside	Quinate and derivatives	Broomcorn millet
CL1117	Cynarin	Organic acids and derivatives	Broomcorn millet
CL0602	Tricin 4'-O-(β-guaiacylglyceryl) ether O-hexoside isomer1	Flavonoids	Broomcorn millet
CL0054	trans-4-Hydroxy-L-proline	Amino acids and derivatives	Common oat
CL0766	Isoliquiritigenin	Flavonoids	Common oat
CL0535	Tricin 5-O-feruloylhexoside	Flavonoids	Common oat
CL0592	C-pentosyl-apigenin O-caffeoylhexoside	Flavonoids	Common oat
CL1282	Hydroxygenkwanin	Flavonoids	Foxtail millet
CL0805	Persicogenin	Flavonoids	Foxtail millet
CL1172	5-O-Caffeoylshikimic acid	Hydroxycinnamoyl derivatives	Foxtail millet
CL1183	Chrysoeriol O-acetylhexoside	Flavonoids	Foxtail millet
CL0463	C-pentosylhexoside-luteolin	Flavonoids	Foxtail millet
CL1315	15-Deoxy-△12,14-Prostaglandin J2	Lipids	Maize
CL0534	4-Hydroxy-2',3,4',6'-tetramethoxychalcone	Flavonoids	Maize
CL1200	Liquiritin	Flavonoids	Maize
CL0290	Malvidin 3,5-diglucoside (Malvin)	Flavonoids	Maize
CL0197	N-acetyl-2-phenylethylamine	Amino acids and derivatives	Rice
CL1017	2-Deoxyribose 1-phosphate	Alcohols and polyols	Rice
CL0802	N-Cinnamoyltryptamine	Phenolamides	Rice
CL1283	Acid orange 20	Alkaloids	Rice
CL0682	Kaempferol 7-O-rhamnoside	Flavonoids	Rice
CL0441	N-hexosyl-p-coumaroyl serotonin	Phenolamides	Rice
CL0312	3-hydroxybenzaldehyde	Organic acids and derivatives	Sorghum
CL0401	Daphnetin	Coumarins and lignans	Sorghum
CL1297	Pinocembrin (Dihydrochrysin)	Flavonoids	Sorghum
CL0472	Apigeninidin chloride	Flavonoids	Sorghum
CL1275	Coumestrol	Coumarins and lignans	Sorghum
CL0808	Kumatakenin	Flavonoids	Sorghum
CL0311	2-Glucosyloxy-(4-hydroxyphenyl)acetic acid (Dhurrin acid)	Phenolic acids	Sorghum
CL0387	Chinese bittersweet alkaloid II	Alkaloids	Sorghum
CL0789	Eupatorin (5,3'-Dihydroxy-6,7,4'-trimethoxyflavone)*	Flavonoids	Sorghum
CL0721	Sissotrin	Flavonoids	Sorghum
CL0716	Pratensein 7-O-glucopyranoside	Flavonoids	Sorghum
CL1276	Tricin O-malonyl rhamnoside	Flavonoids	Sorghum
CL0806	Parthenolide	Terpenoids	Wheat
CL0468	1-Feruloyl-sn-glycerol	Hydroxycinnamoyl derivatives	Wheat
CL1082	3-O-p-coumaroyl quinic acid O-hexoside	Quinate and derivatives	Wheat
CL1034	DIBOA-glycoside-Hex	Benzoxazinoids	Wheat
CL0674	Eupatilin 3-glucoside	Flavonoids	Wheat
CL0357	8-C-hexosyl chrysoeriol O-hexoside	Flavonoids	Wheat
CL0329	8-C-hexosyl-hesperetin O-hexoside	Flavonoids	Wheat
CL0679	Luteolin C-sinapoylhexoside	Flavonoids	Wheat
CL0323	Hesperetin C-hexosyl-O-hexosyl-O-hexoside	Flavonoids	Wheat

## Sheet: Table S4
Table S4: List of Metabolites Missing in Only One Species.
ID	Name	Classes	Missing species
CL1155	p-Coumaryl alcohol	Hydroxycinnamoyl derivatives	Adlay
CL0326	L-Tryptamine	Alkaloids	Adlay
CL0984	L-Rhamnose	Alcohols and polyols	Adlay
CL0093	N-Formylmethionine	Amino acids and derivatives	Adlay
CL0330	D-beta-Homophenylalanine	Amino acids and derivatives	Adlay
CL0040	H-HomoArg-OH	Amino acids and derivatives	Adlay
CL0866	Ligustilide	Lipids	Adlay
CL1057	Pyridoxal 5'-phosphate	Vitamins	Adlay
CL0303	N-Feruloylputrescine isomer2	Phenolamides	Adlay
CL0735	Apigenin	Flavonoids	Adlay
CL0238	1-Methyladenosine	Nucleotides and derivates	Adlay
CL0176	8-Hydroxyguanosine	Nucleotides and derivates	Adlay
CL0747	Diosmetin	Flavonoids	Adlay
CL1304	5S,8R-DiHODE; (5S,8R,9Z,12Z)-5,8-Dihydroxyoctadeca-9,12-dienoate	Lipids	Adlay
CL1278	Isorhamnetin (3'-Methoxyquercetin)	Flavonoids	Adlay
CL0717	Nepetin	Flavonoids	Adlay
CL0372	Zearalenone	Phytohormones	Adlay
CL0316	N-Sinapoylagmatine isomer1	Phenolamides	Adlay
CL1270	Syringetin	Flavonoids	Adlay
CL0793	5,6,7,4'-Tetramethoxyflavanone	Flavonoids	Adlay
CL0455	Sweroside	Terpenoids	Adlay
CL0699	Casticin	Flavonoids	Adlay
CL0364	Syringenone	Others	Adlay
CL0444	Rotenone	Terpenoids	Adlay
CL0724	Tricin O-phenylformic acid	Flavonoids	Adlay
CL0522	Chrysoeriol 8-C-hexoside	Flavonoids	Adlay
CL0625	6-C-MethylKaempferol-3-O-glucoside	Flavonoids	Adlay
CL0630	Hesperetin-7-O-glucoside	Flavonoids	Adlay
CL0680	Edgeworoside C	Coumarins and lignans	Adlay
CL0568	Iristectorin B	Flavonoids	Adlay
CL0882	Polypodine B	Terpenoids	Adlay
CL0709	3’,4’,5’-TrimethoxyTricetin 7-O-hexoside	Flavonoids	Adlay
CL0774	Tricin 4'-O-syringic acid	Flavonoids	Adlay
CL1169	(-)-secoisolariciresinol 4-O-β-D-giucopyranoside	Coumarins and lignans	Adlay
CL0790	LysoPC 19:1 isomer2	Lipids	Adlay
CL0647	Chrysoeriol O-malonylhexoside	Flavonoids	Adlay
CL0584	Tricin O-glycerylhexoside	Flavonoids	Adlay
CL0750	LysoPC 22:6	Lipids	Adlay
CL0658	Tricin O-malonylhexoside	Flavonoids	Adlay
CL0398	Apigenin 6,8-C-diglucoside	Flavonoids	Adlay
CL0623	Tricin O-malonyl-O-glycerolhexoside	Flavonoids	Adlay
CL0697	Tricin O-sinapoylhexoside	Flavonoids	Adlay
CL0536	8-C-hexosyl-chrysoeriol O-feruloylhexoside	Flavonoids	Adlay
CL0986	Dulcitol	Alcohols and polyols	Barley
CL0992	GluconicAcid	Alcohols and polyols	Barley
CL1149	1,9-dimethyluric acid	Organic acids and derivatives	Barley
CL1008	Pyridoxamine 5'-phosphate	Vitamins	Barley
CL1163	p-Coumaroylmalic acid	Hydroxycinnamoyl derivatives	Barley
CL0304	Asp-phe	Amino acids and derivatives	Barley
CL0209	Nicotinic acid-hexoside	Vitamins	Barley
CL0533	5-O-p-Coumaroyl shikimic acid	Quinate and derivatives	Barley
CL0428	p-Coumaroylquinic acid	Quinate and derivatives	Barley
CL1100	Maltitol	Alcohols and polyols	Barley
CL1168	6-O-Feruloyl-D-glucose	Hydroxycinnamoyl derivatives	Barley
CL0458	Eriodictyol C-hexoside	Flavonoids	Barley
CL0537	Quercetin 7-O-glucoside	Flavonoids	Barley
CL0632	Apigenin O-malonylhexoside	Flavonoids	Barley
CL0994	D(+)-Melezitose O-rhamnoside	Alcohols and polyols	Barley
CL0788	Tricin O-caffeoyl-4'-O-(coniferyl alcohol)ether	Flavonoids	Barley
CL0247	Methoxyindoleacetic acid	Phytohormones	Broomcorn millet
CL1065	Eudesmoyl quinic acid	Quinate and derivatives	Broomcorn millet
CL0371	di-C,C-hexosyl-luteolin	Flavonoids	Broomcorn millet
CL0159	Urocanic acid	Organic acids and derivatives	Common oat
CL0730	Methyl p-coumarate	Hydroxycinnamoyl derivatives	Common oat
CL1041	Protocatechuic acid-4-glucoside	Phenolic acids	Common oat
CL1050	3,3',4',5-tetrahydroxy-7-methoxyflavone	Flavonoids	Common oat
CL0399	trans-Zeatin riboside (tZR) iso3	Phytohormones	Common oat
CL0465	di-C,C-pentosyl-apigenin	Flavonoids	Common oat
CL0540	Apigenin C-hexosyl-O-hexosyl-O-Salicylic acid	Flavonoids	Common oat
CL0007	Glucosamine	Alcohols and polyols	Foxtail millet
CL0314	N-Acetyl-L-tyrosine	Amino acids and derivatives	Foxtail millet
CL0646	lumichrome	Alkaloids	Foxtail millet
CL0598	N-(3-Indolylacetyl)-L-alanine	Amino acids and derivatives	Foxtail millet
CL0222	Sophoridine	Alkaloids	Foxtail millet
CL0194	Cyclic AMP	Nucleotides and derivates	Foxtail millet
CL0973	5-Aminoimidazole-4-carboxamide-1-ribofuranosyl 5'-monophosphate	Others	Foxtail millet
CL1302	LysoPE 17:3	Lipids	Foxtail millet
CL1191	Kaempferol-3-O-glucuronide	Flavonoids	Foxtail millet
CL1101	Rosinidin 3-O-glucoside	Flavonoids	Foxtail millet
CL0600	Chrysoeriol O-hexosyl-O-pentoside	Flavonoids	Foxtail millet
CL1227	3,6'-Diferuloylsucrose	Hydroxycinnamoyl derivatives	Foxtail millet
CL1021	L-Pipecolic acid	Amino acids and derivatives	Maize
CL0333	Phthalic acid	Benzoic acids and derivatives	Maize
CL0821	5,9-Octadecadiene-12,14-diyne-1,11,16-triol	Lipids	Maize
CL0096	N-p-Coumaroylspermidine	Phenolamides	Maize
CL0100	Feruloyl putrescine O-hexoside	Phenolamides	Maize
CL1185	1-Hydroxyterpinin monO-glucoside	Coumarins and lignans	Maize
CL0590	Tricin 5-O-rutinoside	Flavonoids	Maize
CL0690	Tricin 4'-O-(β-guaiacylglyceryl) ether O-hexoside isomer2	Flavonoids	Maize
CL0029	Alpha-D-Glucose	Alcohols and polyols	Rice
CL0041	N-Monomethyl-L-arginine	Amino acids and derivatives	Rice
CL0127	γ-Glu-Cys	Amino acids and derivatives	Rice
CL0818	Pinostrobin	Flavonoids	Rice
CL0904	MAG (18:1) isomer1	Lipids	Rice
CL0923	1-Linoleoylglycerol-glucoside	Lipids	Rice
CL0795	LysoPC 19:2 isomer2	Lipids	Rice
CL0875	1-Linoleoyl-sn-glycerol-diglucoside	Lipids	Rice
CL1166	6-Methylmercaptopurine	Nucleotides and derivates	Sorghum
CL0702	Feruloyltyramine	Phenolamides	Sorghum
CL1130	1'-O-Vanilloyl-β-D-glucoside	Phenolic acids	Sorghum
CL1201	Hyperoside	Flavonoids	Sorghum
CL0854	LysoPE 18:2 isomer2	Lipids	Sorghum
CL0437	Vitexin 2''-O-beta-L-rhamnoside	Flavonoids	Sorghum
CL0024	L(+)-Ornithine	Amino acids and derivatives	Wheat
CL0082	3-Phosphoglycerate	Hydroxycinnamoyl derivatives	Wheat
CL1026	Nα-Acetyl-L-glutamine	Amino acids and derivatives	Wheat
CL0988	D-Galactaric acid*	Alcohols and polyols	Wheat
CL0445	Biotin	Vitamins	Wheat
CL0212	N-Caffeoylputrescine	Phenolamides	Wheat
CL0320	IAA-Asp-N-Glc	Alkaloids	Wheat
CL0367	Cyanidin 3-O-malonylhexoside	Flavonoids	Wheat

## Sheet: Table S5
Table S5: Number and Proportion of Detected Metabolites in Major Classes Across Various Cereal Crops.
Classes	Cluster Ⅰ		Cluster Ⅱ		Cluster Ⅲ		Cluster Ⅳ		Cluster Ⅴ		Cluster Ⅵ		Cluster Ⅶ		Cluster Ⅷ		Cluster Ⅸ
	Maize		Adlay		Rice		Foxtail millet		Wheat		Common oat		Barley		Broomcorn millet		Sorghum		In total
	Number	Proportion	Number	Proportion	Number	Proportion	Number	Proportion	Number	Proportion	Number	Proportion	Number	Proportion	Number	Proportion	Number	Proportion	Number	Proportion
Alcohols and polyols	3	0.0625	9	0.1875	2	0.0416667	6	0.125	6	0.125	5	0.104167	2	0.0416667	10	0.208333	5	0.104167	48	1
Alkaloids	9	0.140625	4	0.0625	15	0.234375	6	0.09375	6	0.09375	4	0.0625	10	0.15625	4	0.0625	6	0.09375	64	1
Amino acids and derivatives	7	0.0693069	7	0.0693069	36	0.356436	8	0.0792079	10	0.0990099	4	0.039604	14	0.138614	7	0.0693069	8	0.0792079	101	1
Benzoic acids and derivatives	0	0	2	0.142857	0	0	3	0.214286	2	0.142857	2	0.142857	3	0.214286	1	0.0714286	1	0.0714286	14	1
Benzoxazinoids	0	0	6	0.75	0	0	0	0	2	0.25	0	0	0	0	0	0	0	0	8	1
Coumarins and lignans	3	0.0769231	8	0.205128	1	0.025641	5	0.128205	4	0.102564	0	0	2	0.0512821	9	0.230769	7	0.179487	39	1
Flavonoids	35	0.11254	36	0.115756	32	0.102894	34	0.109325	69	0.221865	24	0.0771704	22	0.0707395	23	0.073955	36	0.115756	311	1
Hydroxycinnamoyl derivatives	3	0.0508475	8	0.135593	7	0.118644	15	0.254237	4	0.0677966	2	0.0338983	8	0.135593	9	0.152542	3	0.0508475	59	1
Lipids	31	0.180233	3	0.0174419	9	0.0523256	14	0.0813953	16	0.0930233	43	0.25	30	0.174419	20	0.116279	6	0.0348837	172	1
Nucleotides and derivates	8	0.166667	4	0.0833333	9	0.1875	3	0.0625	6	0.125	3	0.0625	5	0.104167	3	0.0625	7	0.145833	48	1
Organic acids and derivatives	2	0.0350877	10	0.175439	6	0.105263	9	0.157895	3	0.0526316	6	0.105263	3	0.0526316	12	0.210526	6	0.105263	57	1
Others	4	0.133333	5	0.166667	4	0.133333	2	0.0666667	6	0.2	1	0.0333333	4	0.133333	3	0.1	1	0.0333333	30	1
Phenolamides	0	0	7	0.152174	15	0.326087	1	0.0217391	2	0.0434783	1	0.0217391	9	0.195652	11	0.23913	0	0	46	1
Phenolic acids	3	0.0909091	7	0.212121	1	0.030303	7	0.212121	5	0.151515	1	0.030303	1	0.030303	4	0.121212	4	0.121212	33	1
Phytohormones	4	0.148148	6	0.222222	2	0.0740741	4	0.148148	3	0.111111	2	0.0740741	1	0.037037	2	0.0740741	3	0.111111	27	1
Quinate and derivatives	2	0.125	1	0.0625	2	0.125	1	0.0625	4	0.25	2	0.125	0	0	2	0.125	2	0.125	16	1
Terpenoids	0	0	2	0.0769231	5	0.192308	5	0.192308	2	0.0769231	3	0.115385	6	0.230769	2	0.0769231	1	0.0384615	26	1
Vitamins	1	0.03125	2	0.0625	6	0.1875	7	0.21875	4	0.125	2	0.0625	4	0.125	2	0.0625	4	0.125	32	1
In total	115	0.10168	127	0.11229	152	0.134394	130	0.114943	154	0.136163	105	0.0928382	124	0.109637	124	0.109637	100	0.0884173	1131	1
